# Supplementary material for: Effectiveness of a universal digital–human parenting intervention in promoting early childhood development and protection: A pragmatic cluster randomized controlled trial
Source: PLOS Digit Health. 2026 May 7;5(5):e0001357. doi: 10.1371/journal.pdig.0001357 (PMC13152119; doi:10.1371/journal.pdig.0001357)
Supplement: S1 File — (XLSX) [file pdig.0001357.s001.xlsx]

## Sheet: Sheet1
participant_id	cluster	treat	time	sdq.emo	sdq.con	sdq.hyp	sdq.peer	sdq.pro	sdq.ext	sdq.int	tot.sdq	tot.ecd	pos.invo	pos.posi	tot.pos	mal.phyabu	mal.emoabu	tot.mal	tot.att	dass.dep	dass.anx	tot.dass	tot.pstress	tot.apgar	adultage	adultgen	ethnicity	hukou	marital	employ	role	childgen	nofchild	nofhousehold	fathertakecare	mothertakecare	grandtakecare	digitallit	edu	adultd.mob	adultd.sen	adultd.ada	adultd.com	adultd.cog	adultd.beh	adultd.men	adultd.chr	childd.mob	childd.sen
1	16	0	0	6	3	4	5	4	7	11	18	21	31	23	54	4	7	11	2	0	0	0	38	6	40	NA	1	2	3	1	2	NA	2	4	0	1	0	2	5	0	0	0	0	0	0	0	0	0	0
1	16	0	1	3	4	3	3	9	7	6	13	28	40	27	67	0	3	3	2	2	4	6	35	3	40	NA	1	2	3	1	2	NA	2	4	0	1	0	2	5	NA	NA	NA	NA	NA	NA	NA	NA	NA	NA
10	19	0	0	3	1	1	0	10	2	3	5	28	38	25	63	4	5	9	2	0	2	2	40	0	55	2	1	2	3	3	3	2	1	5	0	0	1	2	2	0	0	0	0	0	0	0	0	0	0
10	19	0	1	4	2	3	3	10	5	7	12	33	30	20	50	2	1	3	2	0	2	2	35	4	55	2	1	2	3	3	3	2	1	5	0	0	1	2	2	NA	NA	NA	NA	NA	NA	NA	NA	NA	NA
100	15	1	0	4	3	3	2	8	6	6	12	0	29	22	51	4	8	12	2	0	0	0	30	0	38	2	1	1	3	4	2	2	2	4	0	1	0	3	2	0	0	0	0	0	0	0	0	0	0
100	15	1	1	0	2	3	0	7	5	0	5	14	28	19	47	0	4	4	1	0	0	0	41	5	38	2	1	1	3	4	2	2	2	4	0	1	0	3	2	NA	NA	NA	NA	NA	NA	NA	NA	NA	NA
100	15	1	2	2	3	2	0	9	5	2	7	30	34	17	51	2	2	4	1	0	0	0	42	3
101	3	0	0	2	2	4	1	8	6	3	9	37	41	25	66	8	9	17	4	4	2	6	36	1	35	2	1	2	3	1	2	1	2	6	0	1	1	2	5	0	0	0	0	0	0	0	0	0	0
101	3	0	1	1	4	2	3	10	6	4	10	40	42	27	69	0	3	3	4	0	0	0	30	0	35	2	1	2	3	1	2	1	2	6	0	1	1	2	5	NA	NA	NA	NA	NA	NA	NA	NA	NA	NA
102	7	1	1	1	2	5	0	7	7	1	8	19	28	25	53	0	0	0	2	0	2	2	46	3	37	2	1	2	3	3	2	2	4	6	1	1	0	2	4	NA	NA	NA	NA	NA	NA	NA	NA	NA	NA
102	7	1	0	2	3	3	2	10	6	4	10	16	32	22	54	4	6	10	1	0	0	0	40	0	37	2	1	2	3	3	2	2	4	6	1	1	0	2	4	0	0	0	0	0	0	0	0	0	0
102	7	1	2	1	2	2	0	10	4	1	5	14	30	25	55	0	0	0	2	0	1	1	41	3
102	7	1	3	0	1	1	0	9	2	0	2	23	34	23	57	0	0	0	2	0	2	2	46	5
103	7	1	0	6	3	4	1	6	7	7	14	28	39	24	63	6	8	14	4	0	0	0	51	2	46	1	1	2	3	1	1	2	3	7	1	0	0	1	4	0	0	0	0	0	0	0	0	0	0
103	7	1	1	2	2	3	1	8	5	3	8	30	35	24	59	1	5	6	5	0	2	2	35	3	46	1	1	2	3	1	1	2	3	7	1	0	0	1	4	NA	NA	NA	NA	NA	NA	NA	NA	NA	NA
103	7	1	2	1	2	4	2	8	6	3	9	37	33	24	57	4	8	12	5	0	0	0	20	2
103	7	1	3	0	2	5	2	7	7	2	9	22	31	21	52	0	3	3	4	0	0	0	47	2
104	12	1	0	4	1	3	2	6	4	6	10	25	33	15	48	6	9	15	3	2	0	2	42	3	37	2	1	2	3	1	2	2	2	3	0	1	0	3	5	0	0	0	0	0	1	1	0	0	0
104	12	1	1	2	3	6	2	5	9	4	13	28	37	22	59	1	5	6	4	2	4	6	47	4	37	2	1	2	3	1	2	2	2	3	0	1	0	3	5	NA	NA	NA	NA	NA	NA	NA	NA	NA	NA
104	10	1	2	3	3	4	5	6	7	8	15	28	32	21	53	1	2	3	4	0	0	0	36	1
105	12	1	0	4	3	1	0	9	4	4	8	21	36	20	56	7	16	23	2	2	2	4	36	5	37	2	1	2	3	1	2	1	2	6	0	1	1	3	5	0	0	0	0	0	0	0	0	0	0
105	12	1	1	1	3	3	1	9	6	2	8	17	36	21	57	10	6	16	4	2	0	2	42	6	37	2	1	2	3	1	2	1	2	6	0	1	1	3	5	NA	NA	NA	NA	NA	NA	NA	NA	NA	NA
105	12	1	2	3	3	0	1	9	3	4	7	28	31	24	55	3	6	9	4	1	0	1	36	2
105	12	1	3	2	3	1	0	9	4	2	6	25	34	19	53	3	10	13	4	0	0	0	45	2
106	9	1	0	2	3	4	2	8	7	4	11	27	31	20	51	4	5	9	1	0	0	0	36	4	40	1	1	2	3	1	1	2	1	5	0	0	1	2	4	0	0	0	0	0	0	0	0	0	0
106	9	1	1	0	3	3	1	5	6	1	7	34	31	22	53	0	1	1	1	0	0	0	37	4	40	1	1	2	3	1	1	2	1	5	0	0	1	2	4	NA	NA	NA	NA	NA	NA	NA	NA	NA	NA
106	9	1	2	0	1	2	3	7	3	3	6	37	33	24	57	0	0	0	1	0	0	0	33	3
106	9	1	3	0	0	2	1	6	2	1	3	25	31	19	50	0	0	0	2	0	0	0	30	5
107	14	0	0	4	3	6	1	7	9	5	14	20	33	22	55	4	7	11	4	0	2	2	46	2	31	2	1	1	3	1	2	1	2	7	1	1	1	2	4	0	0	0	0	0	0	0	0	0	0
107	14	0	1	1	1	4	1	7	5	2	7	10	38	21	59	0	2	2	2	0	4	4	38	5	31	2	1	1	3	1	2	1	2	7	1	1	1	2	4	NA	NA	NA	NA	NA	NA	NA	NA	NA	NA
108	12	1	0	4	3	8	1	6	11	5	16	5	23	13	36	4	10	14	2	4	4	8	45	7	48	1	1	2	3	1	1	1	2	4	1	1	0	3	4	0	0	0	0	0	0	0	0	0	0
108	12	1	1	2	2	5	0	5	7	2	9	9	20	19	39	1	5	6	3	6	2	8	52	9	48	1	1	2	3	1	1	1	2	4	1	1	0	3	4	NA	NA	NA	NA	NA	NA	NA	NA	NA	NA
108	12	1	2	2	4	7	4	5	11	6	17	12	27	19	46	5	11	16	2	3	1	4	46	5
108	12	1	3	2	2	5	3	5	7	5	12	15	28	20	48	0	3	3	4	6	2	8	43	6
109	9	1	0	4	3	2	0	10	5	4	9	37	41	28	69	4	7	11	2	2	4	6	25	4	40	2	1	2	3	1	2	2	2	4	0	1	0	2	5	0	0	0	0	0	0	0	0	0	0
109	9	1	1	1	2	0	1	10	2	2	4	40	39	28	67	0	1	1	1	2	10	12	31	1	40	2	1	2	3	1	2	2	2	4	0	1	0	2	5	NA	NA	NA	NA	NA	NA	NA	NA	NA	NA
109	9	1	2	1	2	1	0	10	3	1	4	48	41	28	69	0	2	2	4	1	1	2	31	0
11	11	0	0	4	0	2	3	9	2	7	9	14	32	20	52	4	10	14	4	2	0	2	36	3	37	1	1	1	3	1	1	1	2	6	1	1	1	2	5	0	0	0	0	0	0	0	0	0	0
11	11	0	1	6	2	1	4	9	3	10	13	19	32	22	54	2	3	5	2	0	2	2	38	3	37	1	1	1	3	1	1	1	2	6	1	1	1	2	5	NA	NA	NA	NA	NA	NA	NA	NA	NA	NA
110	18	0	0	4	3	6	1	9	9	5	14	11	40	29	69	4	12	16	4	4	4	8	41	2	39	2	1	2	3	1	2	2	2	4	1	1	1	2	3	0	0	0	0	0	0	0	0	0	0
110	18	0	1	3	5	7	3	8	12	6	18	13	29	21	50	1	4	5	3	8	4	12	46	2	39	2	1	2	3	1	2	2	2	4	1	1	1	2	3	NA	NA	NA	NA	NA	NA	NA	NA	NA	NA
111	15	1	0	3	0	1	4	7	1	7	8	13	34	26	60	4	6	10	1	4	4	8	27	1	36	2	1	2	3	1	2	1	1	4	1	1	1	3	6	0	0	0	0	0	0	0	0	0	0
111	15	1	1	2	2	0	4	7	2	6	8	26	35	23	58	0	1	1	3	4	2	6	38	0	36	2	1	2	3	1	2	1	1	4	1	1	1	3	6	NA	NA	NA	NA	NA	NA	NA	NA	NA	NA
111	15	1	2	1	5	0	1	5	5	2	7	12	41	26	67	1	6	7	4	1	1	2	34	3
111	15	1	3	3	4	0	3	8	4	6	10	14	34	25	59	5	8	13	2	0	0	0	44	0
112	11	0	0	3	2	1	0	7	3	3	6	23	36	24	60	4	8	12	2	0	4	4	39	0	35	2	1	2	3	3	2	1	2	4	0	1	0	3	5	0	0	0	0	0	0	0	0	0	0
112	11	0	1	0	1	1	0	7	2	0	2	21	30	21	51	2	0	2	2	0	0	0	39	5	35	2	1	2	3	3	2	1	2	4	0	1	0	3	5	NA	NA	NA	NA	NA	NA	NA	NA	NA	NA
113	3	0	0	6	1	6	1	8	7	7	14	13	27	24	51	4	8	12	2	10	4	14	39	5	31	1	1	2	3	1	1	2	2	4	0	1	0	3	5	0	0	0	0	0	1	0	0	0	0
113	3	0	1	4	1	5	2	9	6	6	12	21	22	23	45	0	5	5	2	2	0	2	39	2	31	1	1	2	3	1	1	2	2	4	0	1	0	3	5	NA	NA	NA	NA	NA	NA	NA	NA	NA	NA
114	4	1	0	4	2	6	2	6	8	6	14	40	32	25	57	4	5	9	2	2	0	2	44	2	36	2	1	1	3	4	2	1	2	4	0	1	0	3	5	0	0	0	0	0	0	0	0	0	0
114	4	1	1	2	2	6	4	8	8	6	14	20	31	25	56	0	0	0	1	10	2	12	42	6	36	2	1	1	3	4	2	1	2	4	0	1	0	3	5	NA	NA	NA	NA	NA	NA	NA	NA	NA	NA
114	4	1	2	3	2	2	1	9	4	4	8	38	32	24	56	0	6	6	4	1	0	1	40	0
115	7	1	0	5	4	6	0	9	10	5	15	32	37	23	60	4	7	11	1	0	2	2	37	0	32	1	1	1	3	1	1	1	1	5	0	0	1	3	5	0	0	0	0	1	0	0	0	0	0
115	7	1	1	2	3	4	4	8	7	6	13	35	37	28	65	1	1	2	2	2	2	4	38	0	32	1	1	1	3	1	1	1	1	5	0	0	1	3	5	NA	NA	NA	NA	NA	NA	NA	NA	NA	NA
115	7	1	2	1	4	6	2	3	10	3	13	36	38	26	64	1	2	3	2	0	0	0	46	2
115	7	1	3	1	4	7	1	5	11	2	13	23	32	23	55	1	3	4	2	4	0	4	49	7
116	20	1	0	2	1	1	0	9	2	2	4	31	38	30	68	5	6	11	2	2	6	8	36	0	36	2	1	2	3	1	2	2	2	4	0	1	0	3	5	0	0	0	0	0	0	1	0	0	0
116	20	1	1	0	2	2	1	9	4	1	5	31	37	29	66	1	3	4	3	0	0	0	28	0	36	2	1	2	3	1	2	2	2	4	0	1	0	3	5	NA	NA	NA	NA	NA	NA	NA	NA	NA	NA
116	20	1	2	2	2	2	3	10	4	5	9	41	41	29	70	1	3	4	4	0	1	1	29	0
116	20	1	3	1	3	0	0	9	3	1	4	34	38	28	66	4	3	7	5	0	2	2	41	0
117	8	0	0	3	1	4	0	7	5	3	8	32	31	24	55	4	5	9	2	0	2	2	40	1	33	2	1	1	3	5	2	1	1	4	1	1	0	3	4	0	0	0	0	0	0	0	0	0	0
117	8	0	1	1	1	4	1	9	5	2	7	32	37	28	65	0	0	0	2	0	2	2	40	3	33	2	1	1	3	5	2	1	1	4	1	1	0	3	4	NA	NA	NA	NA	NA	NA	NA	NA	NA	NA
118	14	0	0	2	0	3	1	5	3	3	6	17	29	21	50	4	5	9	1	0	2	2	39	2	34	2	1	1	3	1	2	1	2	5	0	1	0	2	4	0	0	0	0	0	0	0	0	0	0
118	14	0	1	0	1	3	1	5	4	1	5	9	31	23	54	0	0	0	1	2	2	4	41	1	34	2	1	1	3	1	2	1	2	5	0	1	0	2	4	NA	NA	NA	NA	NA	NA	NA	NA	NA	NA
119	19	0	0	3	4	7	2	8	11	5	16	32	29	21	50	11	13	24	4	0	2	2	36	0	50	2	1	2	3	3	2	2	2	4	1	1	0	3	2	0	1	0	0	0	0	0	0	0	0
119	19	0	1	0	3	7	2	6	10	2	12	31	32	22	54	2	6	8	4	0	2	2	38	5	50	2	1	2	3	3	2	2	2	4	1	1	0	3	2	NA	NA	NA	NA	NA	NA	NA	NA	NA	NA
12	20	1	0	3	3	4	1	6	7	4	11	6	35	23	58	4	6	10	1	0	2	2	39	0	34	2	1	1	3	1	2	2	2	6	0	0	1	3	4	0	0	0	0	0	0	0	0	0	0
12	20	1	1	1	3	6	1	6	9	2	11	10	32	26	58	3	2	5	1	0	4	4	41	4	34	2	1	1	3	1	2	2	2	6	0	0	1	3	4	NA	NA	NA	NA	NA	NA	NA	NA	NA	NA
12	20	1	2	2	2	6	2	10	8	4	12	23	31	27	58	4	6	10	4	0	1	1	27	2
12	20	1	3	2	2	2	0	6	4	2	6	16	36	24	60	1	2	3	4	6	2	8	45	3
120	18	0	0	3	2	4	2	7	6	5	11	16	36	26	62	7	14	21	4	2	4	6	39	1	44	2	1	2	3	1	2	1	NA	4	1	1	0	3	5	0	0	0	0	0	0	0	0	0	0
120	18	0	1	5	3	4	1	8	7	6	13	22	34	25	59	0	4	4	2	2	4	6	34	4	44	2	1	2	3	1	2	1	NA	4	1	1	0	3	5	NA	NA	NA	NA	NA	NA	NA	NA	NA	NA
121	20	1	0	5	0	2	0	7	2	5	7	16	36	23	59	6	6	12	5	0	0	0	40	4	42	2	1	2	3	1	2	2	2	4	0	1	0	2	5	0	0	0	0	0	0	0	0	0	0
121	20	1	1	2	1	0	1	8	1	3	4	27	43	25	68	0	1	1	5	0	0	0	31	0	42	2	1	2	3	1	2	2	2	4	0	1	0	2	5	NA	NA	NA	NA	NA	NA	NA	NA	NA	NA
121	20	1	2	3	0	2	1	10	2	4	6	29	38	24	62	2	2	4	5	0	0	0	26	0
122	2	1	0	6	3	4	1	6	7	7	14	26	35	27	62	9	6	15	2	6	2	8	45	0	30	2	1	1	3	1	2	2	2	4	0	1	0	3	4	0	0	0	0	0	0	0	0	0	0
122	2	1	1	2	2	8	1	6	10	3	13	29	35	27	62	0	4	4	2	0	0	0	39	2	30	2	1	1	3	1	2	2	2	4	0	1	0	3	4	NA	NA	NA	NA	NA	NA	NA	NA	NA	NA
122	2	1	2	3	2	5	0	9	7	3	10	20	30	30	60	1	4	5	1	0	0	0	30	0
122	2	1	3	3	2	6	0	10	8	3	11	23	36	30	66	0	2	2	2	0	0	0	32	0
123	18	0	0	4	1	0	2	10	1	6	7	36	44	29	73	4	5	9	2	2	2	4	29	2	35	2	1	2	3	1	2	2	2	6	0	1	1	3	5	0	0	0	0	0	0	0	0	0	0
123	18	0	1	1	3	1	1	7	4	2	6	31	33	22	55	1	0	1	2	0	2	2	38	1	35	2	1	2	3	1	2	2	2	6	0	1	1	3	5	NA	NA	NA	NA	NA	NA	NA	NA	NA	NA
124	9	1	0	2	4	4	0	10	8	2	10	0	15	30	45	4	6	10	4	0	0	0	25	0	28	2	1	1	3	4	2	1	2	4	0	0	1	2	3	0	0	0	0	0	0	0	0	0	0
124	9	1	1	0	1	4	1	6	5	1	6	10	26	22	48	0	2	2	1	0	0	0	35	4	28	2	1	1	3	4	2	1	2	4	0	0	1	2	3	NA	NA	NA	NA	NA	NA	NA	NA	NA	NA
124	9	1	2	1	3	4	1	8	7	2	9	13	25	22	47	0	0	0	1	1	0	1	23	0
124	9	1	3	0	1	3	1	7	4	1	5	6	27	23	50	0	1	1	2	0	0	0	43	3
125	4	1	0	4	2	2	2	8	4	6	10	32	34	24	58	6	7	13	1	0	0	0	39	1	31	2	1	1	3	1	2	2	1	5	0	1	0	3	4	0	0	0	0	0	0	0	0	0	0
125	4	1	1	3	3	3	2	7	6	5	11	31	37	26	63	2	4	6	1	0	0	0	36	2	31	2	1	1	3	1	2	2	1	5	0	1	0	3	4	NA	NA	NA	NA	NA	NA	NA	NA	NA	NA
125	4	1	2	2	3	4	1	8	7	3	10	38	36	26	62	1	14	15	2	3	2	5	44	2
126	15	1	0	8	0	0	2	10	0	10	10	10	35	22	57	4	7	11	4	4	8	12	39	3	36	2	1	1	3	NA	2	2	2	5	0	0	1	3	4	0	0	0	0	0	0	1	0	0	0
126	15	1	1	3	0	1	2	10	1	5	6	17	34	23	57	0	6	6	1	0	2	2	52	2	36	2	1	1	3	NA	2	2	2	5	0	0	1	3	4	NA	NA	NA	NA	NA	NA	NA	NA	NA	NA
127	17	1	0	3	2	5	1	9	7	4	11	8	31	20	51	4	5	9	1	0	0	0	29	3	36	1	1	2	3	1	1	1	2	6	1	1	1	3	6	0	0	0	0	0	0	0	0	0	0
127	17	1	1	1	2	5	0	10	7	1	8	17	33	24	57	0	2	2	4	0	0	0	24	1	36	1	1	2	3	1	1	1	2	6	1	1	1	3	6	NA	NA	NA	NA	NA	NA	NA	NA	NA	NA
128	17	1	0	4	1	9	5	3	10	9	19	23	32	21	53	4	15	19	1	0	0	0	39	0	44	1	1	2	3	1	1	1	2	4	0	1	1	3	4	0	0	0	0	0	0	0	0	0	0
128	17	1	1	1	1	3	3	3	4	4	8	7	33	24	57	0	2	2	1	0	0	0	41	0	44	1	1	2	3	1	1	1	2	4	0	1	1	3	4	NA	NA	NA	NA	NA	NA	NA	NA	NA	NA
129	21	0	0	3	1	3	1	6	4	4	8	28	28	24	52	4	7	11	2	0	0	0	28	1	40	2	1	2	3	1	2	1	2	4	1	1	1	3	4	0	0	0	0	0	0	0	0	0	0
129	21	0	1	1	1	1	1	6	2	2	4	31	33	23	56	1	1	2	4	0	2	2	36	0	40	2	1	2	3	1	2	1	2	4	1	1	1	3	4	NA	NA	NA	NA	NA	NA	NA	NA	NA	NA
13	4	1	0	5	3	2	1	8	5	6	11	34	32	22	54	9	10	19	4	0	0	0	37	1	27	2	1	1	3	3	2	2	2	7	0	1	0	2	3	0	0	0	0	0	0	0	0	0	0
13	4	1	1	2	0	2	3	10	2	5	7	40	40	28	68	0	5	5	1	0	0	0	17	0	27	2	1	1	3	3	2	2	2	7	0	1	0	2	3	NA	NA	NA	NA	NA	NA	NA	NA	NA	NA
13	4	1	2	1	2	2	1	8	4	2	6	43	32	22	54	5	8	13	4	0	0	0	36	0
13	4	1	3	1	1	1	0	9	2	1	3	40	30	26	56	0	2	2	4	0	0	0	37	0
130	3	0	0	7	3	1	3	7	4	10	14	12	24	21	45	6	6	12	4	2	2	4	43	0	31	1	1	1	3	NA	1	1	1	6	0	0	0	2	3	0	0	0	0	0	0	0	0	0	0
130	3	0	1	4	1	2	4	10	3	8	11	35	39	28	67	7	9	16	4	0	0	0	33	0	31	1	1	1	3	NA	1	1	1	6	0	0	0	2	3	NA	NA	NA	NA	NA	NA	NA	NA	NA	NA
131	10	1	0	5	3	3	0	7	6	5	11	27	38	26	64	4	9	13	2	0	0	0	35	1	40	2	1	2	3	1	2	2	1	3	0	1	0	3	5	0	0	0	0	0	0	0	0	0	0
131	10	1	1	3	2	1	1	9	3	4	7	38	30	20	50	0	2	2	3	0	0	0	37	4	40	2	1	2	3	1	2	2	1	3	0	1	0	3	5	NA	NA	NA	NA	NA	NA	NA	NA	NA	NA
131	10	1	2	4	1	2	1	7	3	5	8	41	34	24	58	0	0	0	4	0	0	0	36	2
131	10	1	3	2	1	1	1	8	2	3	5	34	35	21	56	0	2	2	4	0	0	0	40	2
132	18	0	0	2	1	4	2	7	5	4	9	32	35	26	61	4	7	11	1	0	2	2	37	4	42	2	1	2	3	3	2	2	2	4	0	1	0	2	5	0	0	0	0	0	0	0	0	0	0
132	18	0	1	1	2	5	1	9	7	2	9	23	31	21	52	0	1	1	1	0	2	2	43	7	42	2	1	2	3	3	2	2	2	4	0	1	0	2	5	NA	NA	NA	NA	NA	NA	NA	NA	NA	NA
133	14	0	0	2	2	5	1	8	7	3	10	24	34	21	55	6	8	14	2	0	2	2	45	7	42	2	1	2	3	1	2	2	2	4	1	1	0	3	5	0	0	0	0	0	0	0	0	0	0
133	14	0	1	2	1	5	0	8	6	2	8	12	29	20	49	1	3	4	2	4	4	8	49	5	42	2	1	2	3	1	2	2	2	4	1	1	0	3	5	NA	NA	NA	NA	NA	NA	NA	NA	NA	NA
134	16	0	0	5	1	3	2	7	4	7	11	19	29	22	51	9	14	23	2	6	2	8	42	4	32	2	1	1	3	1	2	2	1	5	1	1	1	3	5	0	0	0	0	0	0	0	0	0	0
134	16	0	1	3	3	3	3	6	6	6	12	17	32	22	54	0	6	6	2	2	2	4	38	4	32	2	1	1	3	1	2	2	1	5	1	1	1	3	5	NA	NA	NA	NA	NA	NA	NA	NA	NA	NA
135	17	1	0	5	3	0	6	2	3	11	14	22	24	20	44	4	9	13	2	2	2	4	38	6	36	2	1	2	3	NA	2	1	1	3	1	1	1	3	5	0	0	0	0	0	0	0	0	0	0
136	12	1	0	3	1	5	1	9	6	4	10	25	32	22	54	4	6	10	1	0	0	0	39	5	40	2	1	2	3	1	2	2	2	4	1	1	1	3	5	0	0	0	0	0	0	0	0	0	0
136	12	1	1	0	0	5	1	9	5	1	6	34	28	22	50	0	1	1	1	2	2	4	43	4	40	2	1	2	3	1	2	2	2	4	1	1	1	3	5	NA	NA	NA	NA	NA	NA	NA	NA	NA	NA
136	12	1	2	1	2	5	1	9	7	2	9	33	34	26	60	0	1	1	2	0	1	1	26	1
136	12	1	3	1	2	5	1	8	7	2	9	27	31	24	55	0	0	0	2	4	4	8	45	2
137	7	1	0	5	4	8	5	5	12	10	22	24	30	22	52	7	8	15	4	2	0	2	45	2	59	2	1	2	3	NA	3	1	1	4	1	1	1	3	2	0	0	0	0	0	0	0	0	0	0
137	7	1	1	2	4	4	3	3	8	5	13	25	30	26	56	5	6	11	4	0	0	0	35	1	59	2	1	2	3	NA	3	1	1	4	1	1	1	3	2	NA	NA	NA	NA	NA	NA	NA	NA	NA	NA
137	7	1	2	3	4	4	2	7	8	5	13	44	29	25	54	3	6	9	4	0	0	0	34	2
137	7	1	3	2	3	3	1	8	6	3	9	29	36	29	65	2	6	8	5	0	0	0	42	3
138	4	1	0	5	2	4	1	8	6	6	12	38	33	24	57	16	21	37	4	2	0	2	46	2	40	1	1	2	3	1	1	1	2	5	0	0	1	3	5	0	0	0	0	0	0	0	0	0	0
139	10	1	0	4	1	0	4	9	1	8	9	39	39	26	65	4	5	9	4	0	0	0	38	0	46	2	1	2	3	5	2	2	2	4	0	1	0	2	5	0	0	0	0	0	0	0	0	0	0
139	10	1	1	1	1	0	2	10	1	3	4	40	43	28	71	0	0	0	1	0	0	0	32	1	46	2	1	2	3	5	2	2	2	4	0	1	0	2	5	NA	NA	NA	NA	NA	NA	NA	NA	NA	NA
139	10	1	2	1	0	0	1	10	0	2	2	45	45	27	72	0	0	0	2	0	0	0	30	1
139	10	1	3	1	0	0	0	10	0	1	1	40	41	29	70	0	0	0	3	0	0	0	36	2
14	17	1	0	2	3	9	1	9	12	3	15	32	32	24	56	13	14	27	4	2	0	2	46	2	35	1	1	1	3	1	1	1	2	5	0	1	0	2	4	0	0	0	0	0	0	0	0	0	0
14	17	1	1	0	5	9	3	7	14	3	17	34	31	23	54	7	11	18	3	0	0	0	45	4	35	1	1	1	3	1	1	1	2	5	0	1	0	2	4	NA	NA	NA	NA	NA	NA	NA	NA	NA	NA
14	17	1	2	1	3	7	0	8	10	1	11	18	30	24	54	6	13	19	4	0	0	0	35	2
140	3	0	0	2	1	3	3	5	4	5	9	20	28	24	52	4	7	11	2	6	0	6	41	3	48	1	1	2	3	1	1	1	2	4	0	1	0	3	5	0	0	0	0	0	0	0	0	0	0
140	3	0	1	2	0	1	2	9	1	4	5	23	30	20	50	1	2	3	2	4	2	6	34	3	48	1	1	2	3	1	1	1	2	4	0	1	0	3	5	NA	NA	NA	NA	NA	NA	NA	NA	NA	NA
141	8	0	0	3	2	3	1	9	5	4	9	13	33	23	56	8	8	16	4	4	2	6	48	3	30	2	1	2	3	1	2	1	2	4	1	1	1	3	5	0	0	0	0	0	0	0	0	0	0
141	8	0	1	2	4	2	2	6	6	4	10	14	27	22	49	6	5	11	4	6	6	12	55	2	30	2	1	2	3	1	2	1	2	4	1	1	1	3	5	NA	NA	NA	NA	NA	NA	NA	NA	NA	NA
142	16	0	0	3	1	3	2	10	4	5	9	18	28	17	45	4	5	9	1	0	0	0	44	0	40	2	1	2	3	3	2	1	2	4	0	1	0	2	2	0	0	0	0	0	0	0	0	0	0
142	16	0	1	2	2	4	1	8	6	3	9	23	34	23	57	0	3	3	1	0	2	2	28	0	40	2	1	2	3	3	2	1	2	4	0	1	0	2	2	NA	NA	NA	NA	NA	NA	NA	NA	NA	NA
143	4	1	0	4	3	7	0	10	10	4	14	25	34	28	62	4	13	17	4	0	0	0	45	4	33	2	1	2	3	1	2	2	2	5	0	1	0	2	4	0	0	0	0	0	0	0	0	0	0
143	4	1	1	1	1	7	2	10	8	3	11	36	43	28	71	0	3	3	2	0	0	0	32	1	33	2	1	2	3	1	2	2	2	5	0	1	0	2	4	NA	NA	NA	NA	NA	NA	NA	NA	NA	NA
143	4	1	2	2	0	3	0	10	3	2	5	39	42	30	72	0	2	2	4	0	0	0	35	0
143	4	1	3	2	2	5	1	10	7	3	10	31	39	28	67	0	3	3	4	0	0	0	49	0
144	20	1	0	3	2	4	2	6	6	5	11	30	34	23	57	8	7	15	4	2	4	6	35	5	32	2	1	1	3	2	2	2	2	4	0	1	0	2	5	0	0	0	0	0	1	0	0	0	0
144	20	1	2	0	2	3	1	9	5	1	6	34	35	24	59	1	7	8	4	0	1	1	32	1
144	20	1	3	0	1	6	1	9	7	1	8	13	36	26	62	4	6	10	2	4	2	6	45	2
145	17	1	0	3	3	6	2	6	9	5	14	8	28	18	46	6	13	19	4	2	4	6	40	3	40	2	1	2	3	1	2	2	3	7	1	0	1	3	4	0	0	0	0	0	0	0	0	0	0
146	13	0	0	4	3	7	2	9	10	6	16	19	37	26	63	8	7	15	3	0	0	0	50	1	32	2	1	2	3	1	2	2	2	6	1	1	1	3	5	0	0	0	0	0	0	0	0	0	0
147	3	0	0	7	3	4	1	10	7	8	15	14	29	25	54	5	9	14	4	2	4	6	47	3	42	1	1	2	3	1	1	2	2	4	1	0	0	3	6	0	0	0	0	0	0	0	0	0	0
147	3	0	1	4	3	8	4	10	11	8	19	10	31	26	57	2	7	9	4	2	10	12	53	3	42	1	1	2	3	1	1	2	2	4	1	0	0	3	6	NA	NA	NA	NA	NA	NA	NA	NA	NA	NA
148	21	0	0	3	3	3	2	6	6	5	11	29	31	19	50	6	7	13	2	2	0	2	37	5	32	1	1	1	3	1	1	2	1	6	0	0	1	3	5	0	0	0	0	0	0	0	0	0	0
148	21	0	1	5	3	5	2	9	8	7	15	20	29	17	46	0	0	0	2	2	0	2	40	5	32	1	1	1	3	1	1	2	1	6	0	0	1	3	5	NA	NA	NA	NA	NA	NA	NA	NA	NA	NA
149	10	1	0	3	1	0	2	9	1	5	6	27	38	25	63	4	8	12	4	2	2	4	41	1	34	2	1	1	3	1	2	1	2	4	0	1	1	2	5	0	0	0	0	0	1	0	0	0	0
15	1	0	0	4	2	2	1	8	4	5	9	24	33	23	56	4	8	12	4	0	2	2	40	6	41	2	1	2	3	2	2	2	2	4	0	1	0	2	5	0	0	0	0	0	0	0	0	0	0
15	1	0	1	2	1	3	2	7	4	4	8	19	33	23	56	1	2	3	2	4	6	10	52	4	41	2	1	2	3	2	2	2	2	4	0	1	0	2	5	NA	NA	NA	NA	NA	NA	NA	NA	NA	NA
150	6	0	0	5	3	4	2	6	7	7	14	40	34	26	60	7	8	15	4	0	0	0	36	3	38	2	1	1	3	1	2	2	2	6	0	1	0	3	5	0	0	0	0	0	0	0	0	0	0
150	6	0	1	3	3	5	3	7	8	6	14	29	33	20	53	4	1	5	4	0	4	4	38	3	38	2	1	1	3	1	2	2	2	6	0	1	0	3	5	NA	NA	NA	NA	NA	NA	NA	NA	NA	NA
151	13	0	0	3	4	3	1	8	7	4	11	38	39	25	64	4	7	11	2	0	0	0	45	0	47	2	1	2	3	1	2	2	2	4	0	1	1	3	3	0	0	0	0	0	0	0	0	0	0
151	13	0	1	1	2	3	0	9	5	1	6	26	35	23	58	0	1	1	4	0	2	2	43	2	47	2	1	2	3	1	2	2	2	4	0	1	1	3	3	NA	NA	NA	NA	NA	NA	NA	NA	NA	NA
152	16	0	0	5	2	1	0	8	3	5	8	20	34	27	61	6	12	18	1	6	2	8	49	3	34	2	1	2	3	1	2	2	2	4	1	1	0	3	5	0	0	0	1	0	0	0	0	0	0
152	16	0	1	0	3	3	1	7	6	1	7	19	33	24	57	5	1	6	2	2	0	2	41	1	34	2	1	2	3	1	2	2	2	4	1	1	0	3	5	NA	NA	NA	NA	NA	NA	NA	NA	NA	NA
153	20	1	0	5	1	7	4	6	8	9	17	15	28	18	46	4	13	17	4	4	4	8	46	8	40	1	1	2	3	1	1	1	2	4	1	0	0	3	5	0	0	0	0	0	0	0	0	0	0
153	20	1	1	2	2	6	3	6	8	5	13	17	32	21	53	0	4	4	4	2	0	2	38	2	40	1	1	2	3	1	1	1	2	4	1	0	0	3	5	NA	NA	NA	NA	NA	NA	NA	NA	NA	NA
153	20	1	2	2	1	4	1	9	5	3	8	21	31	18	49	2	4	6	4	1	0	1	30	2
154	14	0	0	3	3	3	3	4	6	6	12	27	41	26	67	4	14	18	4	0	0	0	45	2	30	2	1	2	3	1	2	1	1	4	0	1	0	3	5	0	0	0	0	0	0	0	0	0	0
154	14	0	1	2	3	3	0	7	6	2	8	21	34	23	57	0	2	2	4	4	2	6	31	2	30	2	1	2	3	1	2	1	1	4	0	1	0	3	5	NA	NA	NA	NA	NA	NA	NA	NA	NA	NA
155	15	1	0	4	1	2	2	7	3	6	9	14	32	22	54	4	7	11	1	0	2	2	23	9	36	1	1	1	1	1	1	1	1	3	1	1	0	3	5	0	0	0	0	0	0	0	0	0	0
155	15	1	1	4	2	2	2	7	4	6	10	26	31	20	51	0	1	1	1	2	0	2	41	9	36	1	1	1	1	1	1	1	1	3	1	1	0	3	5	NA	NA	NA	NA	NA	NA	NA	NA	NA	NA
156	15	1	0	3	1	1	0	8	2	3	5	22	41	26	67	4	6	10	4	0	0	0	33	0	43	2	1	2	3	1	2	2	2	4	0	1	0	2	NA	0	0	0	0	0	0	0	0	0	0
156	15	1	1	2	1	2	0	10	3	2	5	19	39	28	67	0	4	4	4	0	0	0	38	5	43	2	1	2	3	1	2	2	2	4	0	1	0	2	NA	NA	NA	NA	NA	NA	NA	NA	NA	NA	NA
156	15	1	2	1	0	1	0	10	1	1	2	33	33	25	58	0	4	4	4	0	0	0	37	2
157	20	1	0	4	3	3	0	4	6	4	10	16	32	25	57	4	5	9	1	0	0	0	42	3	39	1	1	2	3	1	1	1	2	4	1	1	1	3	5	0	0	0	0	0	0	0	0	0	0
157	20	1	1	1	2	10	0	8	12	1	13	17	34	22	56	0	0	0	1	0	2	2	31	1	39	1	1	2	3	1	1	1	2	4	1	1	1	3	5	NA	NA	NA	NA	NA	NA	NA	NA	NA	NA
158	14	0	0	6	3	5	3	9	8	9	17	26	33	30	63	5	8	13	2	4	0	4	44	2	31	2	1	2	3	1	2	1	1	3	0	0	1	3	5	0	0	0	0	0	0	1	0	0	0
158	14	0	1	1	1	5	1	10	6	2	8	30	39	25	64	1	2	3	4	10	10	20	50	4	31	2	1	2	3	1	2	1	1	3	0	0	1	3	5	NA	NA	NA	NA	NA	NA	NA	NA	NA	NA
159	21	0	0	4	3	0	3	9	3	7	10	23	38	21	59	4	6	10	2	0	2	2	30	0	32	2	1	1	3	1	2	1	1	5	0	0	1	3	5	0	0	0	0	0	0	0	0	0	0
159	21	0	1	1	1	0	2	10	1	3	4	33	36	25	61	0	0	0	1	8	4	12	33	0	32	2	1	1	3	1	2	1	1	5	0	0	1	3	5	NA	NA	NA	NA	NA	NA	NA	NA	NA	NA
16	3	0	0	4	2	5	1	5	7	5	12	4	29	23	52	4	7	11	4	0	0	0	43	0	32	2	1	2	3	1	2	1	2	6	0	0	1	3	4	0	0	0	0	0	0	0	0	0	0
16	3	0	1	1	0	6	2	8	6	3	9	15	31	28	59	0	2	2	4	0	0	0	36	0	32	2	1	2	3	1	2	1	2	6	0	0	1	3	4	NA	NA	NA	NA	NA	NA	NA	NA	NA	NA
160	8	0	0	3	3	5	1	6	8	4	12	18	28	22	50	6	8	14	2	0	2	2	43	4	37	1	1	1	3	1	1	2	2	6	0	0	1	2	5	0	0	0	0	1	0	0	0	0	0
160	8	0	1	1	3	3	0	6	6	1	7	24	29	21	50	1	2	3	3	0	2	2	43	4	37	1	1	1	3	1	1	2	2	6	0	0	1	2	5	NA	NA	NA	NA	NA	NA	NA	NA	NA	NA
161	8	0	0	2	2	4	3	5	6	5	11	4	23	17	40	4	9	13	1	14	8	22	51	4	32	2	1	1	3	1	2	1	2	6	0	1	0	1	2	0	0	0	0	0	0	1	0	0	0
162	20	1	0	4	2	6	4	9	8	8	16	28	33	23	56	8	12	20	4	4	2	6	44	4	34	2	1	2	3	1	2	1	1	3	0	1	1	3	5	0	0	0	0	0	1	1	0	0	0
162	20	1	1	1	2	5	1	10	7	2	9	22	31	23	54	2	2	4	4	0	2	2	39	3	34	2	1	2	3	1	2	1	1	3	0	1	1	3	5	NA	NA	NA	NA	NA	NA	NA	NA	NA	NA
162	20	1	2	1	3	4	2	10	7	3	10	31	37	30	67	2	6	8	4	0	0	0	44	2
163	14	0	0	3	1	5	2	6	6	5	11	21	32	20	52	4	11	15	4	2	0	2	38	3	46	1	1	2	3	1	1	1	2	4	0	0	1	3	6	0	0	0	0	0	0	0	0	0	0
163	14	0	1	1	1	9	2	3	10	3	13	25	26	22	48	2	3	5	4	2	2	4	41	0	46	1	1	2	3	1	1	1	2	4	0	0	1	3	6	NA	NA	NA	NA	NA	NA	NA	NA	NA	NA
164	20	1	0	2	1	4	1	7	5	3	8	35	40	29	69	6	9	15	4	0	2	2	46	0	43	2	1	2	3	1	2	2	2	4	1	1	1	3	5	0	0	0	0	0	0	0	0	0	0
164	20	1	1	1	2	4	1	9	6	2	8	34	38	30	68	2	3	5	3	0	0	0	42	0	43	2	1	2	3	1	2	2	2	4	1	1	1	3	5	NA	NA	NA	NA	NA	NA	NA	NA	NA	NA
165	10	1	0	4	1	5	1	7	6	5	11	22	27	23	50	4	5	9	1	2	2	4	36	5	47	1	1	2	3	1	1	2	2	4	1	1	0	3	5	0	0	0	0	0	0	0	0	0	0
165	10	1	1	0	1	3	1	6	4	1	5	34	37	26	63	0	2	2	1	4	0	4	35	6	47	1	1	2	3	1	1	2	2	4	1	1	0	3	5	NA	NA	NA	NA	NA	NA	NA	NA	NA	NA
166	11	0	0	3	3	3	1	6	6	4	10	18	35	30	65	4	12	16	4	0	0	0	42	0	38	2	1	2	3	1	2	2	2	5	1	1	1	2	5	0	0	0	0	0	0	0	0	0	0
166	11	0	1	1	1	3	1	8	4	2	6	20	37	26	63	0	3	3	4	0	2	2	44	0	38	2	1	2	3	1	2	2	2	5	1	1	1	2	5	NA	NA	NA	NA	NA	NA	NA	NA	NA	NA
167	12	1	0	5	5	5	4	5	10	9	19	19	27	18	45	4	7	11	4	0	0	0	42	1	33	2	1	1	3	1	2	1	2	6	0	0	1	3	5	0	0	0	0	1	0	0	0	0	0
167	12	1	1	2	1	3	1	5	4	3	7	31	30	24	54	1	3	4	4	0	0	0	44	1	33	2	1	1	3	1	2	1	2	6	0	0	1	3	5	NA	NA	NA	NA	NA	NA	NA	NA	NA	NA
167	12	1	2	2	2	1	2	6	3	4	7	25	31	26	57	2	3	5	4	0	0	0	32	0
167	12	1	3	1	1	1	2	7	2	3	5	33	32	22	54	2	2	4	4	0	0	0	42	0
168	6	0	0	3	3	6	1	4	9	4	13	21	30	26	56	4	9	13	4	4	2	6	37	5	33	2	1	1	3	3	2	2	2	5	0	1	0	3	4	0	0	0	0	0	0	0	0	0	0
168	6	0	1	1	3	5	1	5	8	2	10	21	22	24	46	0	2	2	4	2	0	2	33	0	33	2	1	1	3	3	2	2	2	5	0	1	0	3	4	NA	NA	NA	NA	NA	NA	NA	NA	NA	NA
169	20	1	0	3	4	5	2	7	9	5	14	23	33	26	59	4	10	14	2	0	0	0	44	6	40	2	1	2	3	1	2	1	2	4	1	1	0	3	5	0	0	0	0	0	0	0	0	0	0
169	20	1	1	3	1	3	3	7	4	6	10	29	26	22	48	0	1	1	1	4	0	4	29	9	40	2	1	2	3	1	2	1	2	4	1	1	0	3	5	NA	NA	NA	NA	NA	NA	NA	NA	NA	NA
169	20	1	2	2	1	4	1	9	5	3	8	25	34	26	60	5	7	12	4	1	2	3	27	5
169	20	1	3	1	2	6	1	8	8	2	10	28	32	24	56	4	1	5	5	4	8	12	48	2
17	7	1	0	2	5	6	1	7	11	3	14	34	35	27	62	8	12	20	4	2	6	8	41	1	33	2	1	2	3	1	2	2	1	5	0	0	0	3	5	0	0	0	1	0	0	1	0	0	0
17	7	1	1	0	2	5	1	9	7	1	8	39	41	29	70	5	4	9	1	2	2	4	47	5	33	2	1	2	3	1	2	2	1	5	0	0	0	3	5	NA	NA	NA	NA	NA	NA	NA	NA	NA	NA
17	7	1	2	1	2	4	1	10	6	2	8	44	40	29	69	5	18	23	4	0	0	0	49	4
17	7	1	3	0	3	4	2	9	7	2	9	40	38	30	68	5	12	17	4	0	2	2	45	5
170	11	0	0	2	3	3	1	8	6	3	9	26	26	21	47	6	10	16	4	0	0	0	41	5	30	2	1	2	3	1	2	1	2	6	0	1	0	3	4	0	0	0	0	0	0	0	0	0	0
170	11	0	1	0	1	1	0	10	2	0	2	29	34	22	56	2	1	3	4	0	2	2	40	1	30	2	1	2	3	1	2	1	2	6	0	1	0	3	4	NA	NA	NA	NA	NA	NA	NA	NA	NA	NA
171	12	1	0	5	3	7	0	7	10	5	15	12	27	16	43	6	15	21	4	2	4	6	36	8	35	1	1	1	3	1	1	1	2	6	1	1	0	2	4	0	0	0	0	0	0	0	0	0	0
171	12	1	1	3	2	6	3	4	8	6	14	17	28	14	42	6	5	11	3	2	0	2	45	6	35	1	1	1	3	1	1	1	2	6	1	1	0	2	4	NA	NA	NA	NA	NA	NA	NA	NA	NA	NA
171	12	1	2	1	3	6	1	5	9	2	11	13	28	14	42	2	5	7	4	0	1	1	29	7
171	12	1	3	0	2	6	1	7	8	1	9	18	25	16	41	2	3	5	2	4	4	8	44	6
172	5	1	0	3	6	4	1	7	10	4	14	31	39	28	67	12	8	20	2	4	2	6	37	4	30	2	1	2	3	1	2	1	2	5	0	1	1	2	4	0	0	0	0	1	0	0	0	0	0
172	5	1	1	1	6	5	1	10	11	2	13	28	33	23	56	7	7	14	1	10	4	14	38	3	30	2	1	2	3	1	2	1	2	5	0	1	1	2	4	NA	NA	NA	NA	NA	NA	NA	NA	NA	NA
172	5	1	2	1	4	7	3	8	11	4	15	34	34	25	59	5	4	9	2	5	3	8	36	4
173	10	1	0	6	3	3	3	10	6	9	15	4	26	23	49	4	7	11	4	6	0	6	47	0	34	2	1	2	3	1	2	2	2	4	0	0	1	3	5	0	0	0	0	0	0	0	0	0	0
173	10	1	1	2	1	3	1	10	4	3	7	20	32	22	54	0	1	1	4	0	0	0	40	2	34	2	1	2	3	1	2	2	2	4	0	0	1	3	5	NA	NA	NA	NA	NA	NA	NA	NA	NA	NA
173	10	1	2	4	1	5	2	9	6	6	12	11	28	20	48	0	4	4	3	0	1	1	40	0
173	10	1	3	6	2	7	5	9	9	11	20	14	30	21	51	2	3	5	4	2	4	6	42	1
174	21	0	0	4	3	4	2	8	7	6	13	20	32	28	60	4	5	9	3	0	0	0	20	0	27	2	1	1	3	1	2	1	2	6	1	1	1	2	3	0	0	0	0	0	0	0	0	0	0
174	21	0	1	0	1	2	2	10	3	2	5	25	33	28	61	0	0	0	4	0	0	0	37	0	27	2	1	1	3	1	2	1	2	6	1	1	1	2	3	NA	NA	NA	NA	NA	NA	NA	NA	NA	NA
175	14	0	0	2	2	6	2	9	8	4	12	24	33	22	55	4	9	13	1	0	0	0	43	6	35	2	1	1	3	4	2	1	3	5	0	1	0	2	4	0	0	0	0	0	0	0	0	0	0
175	14	0	1	1	2	5	1	8	7	2	9	34	34	23	57	0	3	3	3	0	0	0	39	3	35	2	1	1	3	4	2	1	3	5	0	1	0	2	4	NA	NA	NA	NA	NA	NA	NA	NA	NA	NA
176	5	1	0	5	3	5	2	6	8	7	15	20	37	29	66	8	13	21	4	8	8	16	38	0	32	2	1	2	3	1	2	2	1	3	1	1	1	3	5	0	0	0	0	0	0	0	0	0	0
176	5	1	1	3	3	5	3	7	8	6	14	25	34	24	58	3	15	18	3	4	6	10	45	0	32	2	1	2	3	1	2	2	1	3	1	1	1	3	5	NA	NA	NA	NA	NA	NA	NA	NA	NA	NA
176	5	1	2	4	4	3	2	6	7	6	13	27	35	27	62	0	11	11	4	3	1	4	42	0
176	5	1	3	5	4	5	4	8	9	9	18	16	30	23	53	0	6	6	4	2	4	6	43	0
177	14	0	0	3	1	5	3	4	6	6	12	14	30	25	55	4	9	13	2	2	8	10	48	3	37	2	2	2	3	1	2	2	2	4	0	0	1	2	5	0	0	0	0	1	0	1	0	0	0
177	14	0	1	5	2	5	0	9	7	5	12	13	31	22	53	1	1	2	2	2	8	10	49	1	37	2	2	2	3	1	2	2	2	4	0	0	1	2	5	NA	NA	NA	NA	NA	NA	NA	NA	NA	NA
178	9	1	0	4	4	6	4	6	10	8	18	39	39	27	66	8	8	16	5	2	0	2	44	0	39	2	1	2	3	1	2	1	2	4	1	1	0	2	5	0	0	0	0	0	0	0	0	0	0
178	9	1	1	1	1	6	4	6	7	5	12	30	30	23	53	4	0	4	4	0	0	0	44	1	39	2	1	2	3	1	2	1	2	4	1	1	0	2	5	NA	NA	NA	NA	NA	NA	NA	NA	NA	NA
178	9	1	2	1	2	1	3	5	3	4	7	40	26	22	48	1	2	3	4	0	0	0	44	3
178	9	1	3	1	1	6	5	7	7	6	13	40	31	24	55	3	5	8	4	0	0	0	48	1
179	18	0	0	4	3	2	1	5	5	5	10	28	31	25	56	4	17	21	1	4	8	12	38	4	35	2	1	2	3	1	2	1	2	6	0	1	1	3	6	0	0	0	0	0	0	0	0	0	0
179	18	0	1	3	2	5	2	6	7	5	12	21	31	29	60	1	4	5	1	6	4	10	43	5	35	2	1	2	3	1	2	1	2	6	0	1	1	3	6	NA	NA	NA	NA	NA	NA	NA	NA	NA	NA
18	20	1	0	3	2	3	1	7	5	4	9	31	34	20	54	4	7	11	2	0	4	4	38	7	45	2	1	2	3	1	2	1	2	4	0	1	0	2	5	0	0	0	0	0	0	0	0	0	0
18	20	1	1	2	2	3	2	9	5	4	9	34	35	24	59	0	0	0	4	0	0	0	31	8	45	2	1	2	3	1	2	1	2	4	0	1	0	2	5	NA	NA	NA	NA	NA	NA	NA	NA	NA	NA
18	20	1	2	0	2	4	2	8	6	2	8	36	32	25	57	0	2	2	4	0	0	0	21	2
180	3	0	0	5	2	5	3	9	7	8	15	25	30	24	54	11	7	18	2	6	4	10	39	7	31	2	1	1	3	4	2	1	2	4	1	1	0	3	3	0	0	0	0	0	0	0	0	0	0
180	3	0	1	1	3	4	3	10	7	4	11	37	35	27	62	6	5	11	3	6	6	12	41	2	31	2	1	1	3	4	2	1	2	4	1	1	0	3	3	NA	NA	NA	NA	NA	NA	NA	NA	NA	NA
181	6	0	0	3	1	1	2	9	2	5	7	21	40	24	64	4	6	10	3	2	2	4	28	4	39	1	1	2	3	1	1	1	2	5	0	1	0	3	5	0	0	0	0	0	0	0	0	0	0
181	6	0	1	2	2	0	2	9	2	4	6	32	39	27	66	5	10	15	2	0	4	4	29	1	39	1	1	2	3	1	1	1	2	5	0	1	0	3	5	NA	NA	NA	NA	NA	NA	NA	NA	NA	NA
182	6	0	0	5	2	4	2	9	6	7	13	32	42	28	70	4	9	13	2	0	2	2	26	0	31	1	1	2	3	1	1	2	1	3	1	1	1	3	5	0	0	0	0	0	0	0	0	0	0
182	6	0	1	2	0	1	1	10	1	3	4	19	36	22	58	1	1	2	1	0	2	2	30	0	31	1	1	2	3	1	1	2	1	3	1	1	1	3	5	NA	NA	NA	NA	NA	NA	NA	NA	NA	NA
183	9	1	0	10	4	3	4	10	7	14	21	16	38	24	62	5	7	12	1	2	2	4	27	0	36	1	1	2	3	1	1	2	2	4	0	1	0	3	6	0	0	0	0	0	0	0	0	0	0
183	9	1	1	3	3	7	1	5	10	4	14	22	34	23	57	0	2	2	3	8	10	18	35	1	36	1	1	2	3	1	1	2	2	4	0	1	0	3	6	NA	NA	NA	NA	NA	NA	NA	NA	NA	NA
183	9	1	2	1	2	4	2	6	6	3	9	29	34	25	59	0	6	6	1	2	2	4	26	0
183	9	1	3	3	2	3	4	8	5	7	12	11	36	24	60	0	1	1	1	10	10	20	42	0
184	16	0	0	2	1	0	0	7	1	2	3	5	27	18	45	4	5	9	2	2	0	2	35	0	40	2	1	2	3	1	2	2	2	6	0	0	1	2	5	0	0	0	0	0	0	0	0	0	0
184	16	0	1	1	1	0	0	9	1	1	2	11	36	23	59	0	0	0	4	0	0	0	35	0	40	2	1	2	3	1	2	2	2	6	0	0	1	2	5	NA	NA	NA	NA	NA	NA	NA	NA	NA	NA
185	8	0	0	5	2	4	1	7	6	6	12	30	37	28	65	4	7	11	2	0	0	0	37	1	37	2	1	2	3	1	2	1	2	4	0	1	0	3	4	0	0	0	0	0	0	0	0	0	0
185	8	0	1	5	2	5	1	8	7	6	13	37	33	25	58	0	2	2	2	2	2	4	37	0	37	2	1	2	3	1	2	1	2	4	0	1	0	3	4	NA	NA	NA	NA	NA	NA	NA	NA	NA	NA
186	2	1	0	3	3	4	2	6	7	5	12	19	28	24	52	4	7	11	2	4	4	8	41	3	30	2	1	1	3	1	2	1	1	4	1	1	1	3	4	0	0	0	0	0	0	0	0	0	0
186	2	1	1	4	4	6	0	10	10	4	14	24	34	28	62	2	2	4	2	2	2	4	50	1	30	2	1	1	3	1	2	1	1	4	1	1	1	3	4	NA	NA	NA	NA	NA	NA	NA	NA	NA	NA
186	2	1	2	4	3	3	2	5	6	6	12	28	34	26	60	2	8	10	2	0	0	0	40	2
186	2	1	3	1	3	4	2	7	7	3	10	13	32	24	56	7	5	12	2	2	4	6	35	2
187	15	1	0	5	2	7	2	8	9	7	16	20	36	27	63	4	12	16	5	0	6	6	36	2	48	2	1	2	3	1	2	1	2	4	1	0	0	2	5	0	0	0	0	0	0	0	0	0	0
187	15	1	1	0	2	4	1	8	6	1	7	29	23	20	43	0	9	9	3	8	6	14	47	10	48	2	1	2	3	1	2	1	2	4	1	0	0	2	5	NA	NA	NA	NA	NA	NA	NA	NA	NA	NA
187	15	1	2	3	3	2	1	9	5	4	9	2	24	21	45	0	4	4	4	1	1	2	40	4
188	1	0	0	5	3	7	2	8	10	7	17	34	33	24	57	4	11	15	4	6	4	10	40	9	34	2	1	2	3	1	2	2	1	5	0	1	1	3	6	0	0	0	0	0	0	0	0	0	0
188	1	0	1	2	2	5	1	9	7	3	10	31	34	26	60	2	7	9	4	2	2	4	41	3	34	2	1	2	3	1	2	2	1	5	0	1	1	3	6	NA	NA	NA	NA	NA	NA	NA	NA	NA	NA
189	20	1	0	2	1	1	2	5	2	4	6	40	37	27	64	7	6	13	1	0	0	0	29	2	34	1	1	2	3	1	1	1	2	4	1	0	0	2	5	0	0	0	0	0	0	0	0	0	0
189	20	1	1	0	1	1	1	8	2	1	3	32	44	29	73	0	0	0	1	0	0	0	20	0	34	1	1	2	3	1	1	1	2	4	1	0	0	2	5	NA	NA	NA	NA	NA	NA	NA	NA	NA	NA
189	20	1	2	0	1	0	1	10	1	1	2	35	41	30	71	0	0	0	5	0	0	0	28	1
19	3	0	0	4	2	6	2	9	8	6	14	36	31	23	54	4	5	9	4	0	0	0	40	0	33	2	1	1	3	1	2	2	1	5	0	1	0	2	5	0	0	0	0	0	0	0	0	0	0
19	3	0	1	2	3	3	4	10	6	6	12	32	41	30	71	1	6	7	4	4	2	6	29	0	33	2	1	1	3	1	2	2	1	5	0	1	0	2	5	NA	NA	NA	NA	NA	NA	NA	NA	NA	NA
190	2	1	0	4	3	6	1	7	9	5	14	28	33	24	57	4	9	13	4	0	0	0	41	5	34	2	1	2	3	4	2	2	2	4	1	1	0	3	4	0	0	0	0	0	0	0	0	0	0
190	2	1	1	2	2	4	0	7	6	2	8	33	38	26	64	0	2	2	3	2	0	2	43	3	34	2	1	2	3	4	2	2	2	4	1	1	0	3	4	NA	NA	NA	NA	NA	NA	NA	NA	NA	NA
190	2	1	2	0	1	3	0	9	4	0	4	40	43	30	73	0	2	2	4	0	0	0	24	6
190	2	1	3	1	1	2	1	10	3	2	5	34	44	30	74	1	1	2	4	0	0	0	45	3
191	5	1	0	5	1	6	6	5	7	11	18	18	27	19	46	6	6	12	1	0	2	2	24	1	45	1	1	2	3	1	2	1	2	4	1	0	0	3	5	0	0	0	0	0	0	0	0	0	0
191	5	1	2	3	1	4	4	4	5	7	12	40	31	23	54	0	3	3	2	2	2	4	50	5
191	5	1	3	3	0	2	2	8	2	5	7	32	30	24	54	2	2	4	4	2	4	6	47	1
192	11	0	0	4	1	3	3	6	4	7	11	16	33	25	58	5	9	14	4	0	4	4	37	2	36	1	1	2	3	1	1	2	2	4	1	1	1	3	5	0	0	0	0	0	0	0	0	0	0
192	11	0	1	0	3	0	2	8	3	2	5	17	33	21	54	2	3	5	5	4	4	8	38	2	36	1	1	2	3	1	1	2	2	4	1	1	1	3	5	NA	NA	NA	NA	NA	NA	NA	NA	NA	NA
193	13	0	0	5	4	3	3	8	7	8	15	26	40	30	70	5	6	11	4	0	2	2	34	0	46	1	1	2	3	1	1	2	2	4	1	1	1	3	5	0	0	0	0	0	0	0	0	0	0
193	13	0	1	4	1	7	1	5	8	5	13	18	32	24	56	0	0	0	4	4	2	6	43	0	46	1	1	2	3	1	1	2	2	4	1	1	1	3	5	NA	NA	NA	NA	NA	NA	NA	NA	NA	NA
194	12	1	0	6	4	7	4	6	11	10	21	12	27	19	46	10	13	23	3	18	12	30	50	7	29	2	1	1	3	2	2	2	2	6	0	1	0	2	NA	0	0	0	0	0	1	0	0	0	0
194	12	1	1	2	4	4	2	7	8	4	12	25	27	24	51	1	4	5	3	2	2	4	48	2	29	2	1	1	3	2	2	2	2	6	0	1	0	2	NA	NA	NA	NA	NA	NA	NA	NA	NA	NA	NA
194	12	1	2	3	4	3	5	7	7	8	15	31	34	25	59	3	9	12	2	0	2	2	33	4
194	12	1	3	3	1	3	4	9	4	7	11	20	29	22	51	2	2	4	4	2	4	6	52	3
195	2	1	0	4	3	2	1	7	5	5	10	10	28	23	51	5	9	14	4	4	2	6	39	5	30	2	1	2	3	1	2	2	2	6	1	1	1	3	5	0	0	0	0	0	0	0	0	0	0
195	2	1	1	1	2	2	3	6	4	4	8	22	33	24	57	2	6	8	4	4	2	6	44	5	30	2	1	2	3	1	2	2	2	6	1	1	1	3	5	NA	NA	NA	NA	NA	NA	NA	NA	NA	NA
195	2	1	2	2	0	2	2	7	2	4	6	37	32	28	60	0	4	4	4	0	0	0	27	4
196	1	0	0	4	3	4	2	5	7	6	13	29	36	21	57	8	8	16	4	6	4	10	56	3	35	2	1	2	3	1	2	2	2	4	0	0	0	3	5	0	0	0	0	0	0	0	0	0	0
196	1	0	1	2	2	4	3	7	6	5	11	31	33	20	53	1	6	7	4	4	6	10	57	1	35	2	1	2	3	1	2	2	2	4	0	0	0	3	5	NA	NA	NA	NA	NA	NA	NA	NA	NA	NA
197	9	1	0	4	2	3	3	8	5	7	12	15	23	21	44	5	7	12	1	2	0	2	31	0	32	2	1	2	3	1	2	1	1	4	0	0	1	2	5	0	0	0	0	0	0	0	0	0	0
197	9	1	1	1	2	5	3	8	7	4	11	10	26	16	42	2	3	5	2	2	2	4	39	5	32	2	1	2	3	1	2	1	1	4	0	0	1	2	5	NA	NA	NA	NA	NA	NA	NA	NA	NA	NA
197	9	1	2	2	0	2	0	10	2	2	4	8	26	20	46	0	2	2	2	0	1	1	44	5
198	19	0	0	5	3	1	1	9	4	6	10	20	32	20	52	4	5	9	1	0	2	2	39	1	37	2	1	2	3	1	2	2	2	4	0	1	0	1	5	0	0	0	0	0	0	0	0	0	0
198	19	0	1	5	2	5	0	10	7	5	12	15	33	23	56	1	2	3	2	0	2	2	35	0	37	2	1	2	3	1	2	2	2	4	0	1	0	1	5	NA	NA	NA	NA	NA	NA	NA	NA	NA	NA
199	5	1	0	2	3	5	2	7	8	4	12	12	27	26	53	10	11	21	4	6	8	14	49	3	31	2	1	1	3	1	2	1	2	4	0	0	1	2	4	0	0	0	0	0	0	0	0	0	0
199	5	1	1	0	3	7	4	7	10	4	14	23	28	24	52	4	2	6	2	12	12	24	51	6	31	2	1	1	3	1	2	1	2	4	0	0	1	2	4	NA	NA	NA	NA	NA	NA	NA	NA	NA	NA
199	5	1	2	0	2	6	2	8	8	2	10	24	27	26	53	5	11	16	3	4	7	11	53	5
2	11	0	0	4	2	5	3	8	7	7	14	25	27	25	52	10	10	20	5	0	2	2	40	4	44	2	1	2	3	1	2	2	2	4	0	1	0	3	5	0	0	0	0	0	0	0	0	0	0
2	11	0	1	2	2	6	1	5	8	3	11	17	25	22	47	5	5	10	4	2	2	4	49	5	44	2	1	2	3	1	2	2	2	4	0	1	0	3	5	NA	NA	NA	NA	NA	NA	NA	NA	NA	NA
20	9	1	0	4	4	4	3	10	8	7	15	25	35	26	61	5	7	12	4	0	0	0	32	2	27	2	1	2	3	1	2	2	2	5	1	1	1	3	4	0	0	0	0	0	0	0	0	0	0
20	9	1	1	2	2	3	2	8	5	4	9	27	36	28	64	2	2	4	1	2	0	2	40	3	27	2	1	2	3	1	2	2	2	5	1	1	1	3	4	NA	NA	NA	NA	NA	NA	NA	NA	NA	NA
20	9	1	2	0	3	5	2	6	8	2	10	40	35	23	58	2	4	6	4	0	0	0	46	5
20	9	1	3	1	2	4	2	8	6	3	9	26	34	24	58	0	3	3	4	0	0	0	44	5
200	3	0	0	2	1	6	2	8	7	4	11	31	40	29	69	6	7	13	2	0	2	2	43	0	31	1	1	2	3	1	1	1	2	6	0	1	0	2	5	0	0	0	0	0	0	0	0	0	0
200	3	0	1	0	3	6	2	9	9	2	11	40	42	30	72	1	2	3	2	0	0	0	28	0	31	1	1	2	3	1	1	1	2	6	0	1	0	2	5	NA	NA	NA	NA	NA	NA	NA	NA	NA	NA
201	16	0	0	4	2	6	2	8	8	6	14	27	34	23	57	9	8	17	4	0	0	0	41	0	32	1	1	1	3	1	1	1	2	6	1	1	1	3	5	0	0	0	0	0	0	0	0	0	0
201	16	0	1	2	1	5	2	8	6	4	10	29	30	19	49	2	2	4	1	0	0	0	42	1	32	1	1	1	3	1	1	1	2	6	1	1	1	3	5	NA	NA	NA	NA	NA	NA	NA	NA	NA	NA
202	3	0	0	6	4	6	3	8	10	9	19	12	30	25	55	4	5	9	1	4	0	4	38	3	33	2	1	1	3	1	2	1	2	6	0	0	0	2	2	0	0	0	0	0	0	0	0	0	0
202	3	0	1	1	2	5	4	6	7	5	12	15	33	30	63	0	0	0	4	2	0	2	27	1	33	2	1	1	3	1	2	1	2	6	0	0	0	2	2	NA	NA	NA	NA	NA	NA	NA	NA	NA	NA
203	10	1	0	4	2	4	2	9	6	6	12	27	33	26	59	9	22	31	4	0	6	6	41	4	38	2	1	2	3	NA	2	2	2	5	0	1	0	3	5	0	0	0	0	0	0	0	0	0	0
203	10	1	1	6	3	3	2	10	6	8	14	31	35	28	63	0	4	4	2	2	4	6	38	2	38	2	1	2	3	NA	2	2	2	5	0	1	0	3	5	NA	NA	NA	NA	NA	NA	NA	NA	NA	NA
204	18	0	0	5	1	2	0	9	3	5	8	29	32	28	60	5	5	10	2	0	6	6	32	0	34	2	1	1	3	1	2	2	2	5	0	1	1	3	5	0	0	0	0	0	0	0	0	0	0
204	18	0	1	3	2	1	0	7	3	3	6	18	34	26	60	0	0	0	5	0	2	2	43	1	34	2	1	1	3	1	2	2	2	5	0	1	1	3	5	NA	NA	NA	NA	NA	NA	NA	NA	NA	NA
205	2	1	0	4	1	4	0	8	5	4	9	29	37	27	64	6	9	15	4	0	2	2	37	1	32	1	1	1	3	1	1	1	2	5	0	0	1	3	5	0	0	0	0	0	0	0	0	0	0
205	2	1	1	1	1	1	0	10	2	1	3	26	30	26	56	0	4	4	1	0	2	2	37	0	32	1	1	1	3	1	1	1	2	5	0	0	1	3	5	NA	NA	NA	NA	NA	NA	NA	NA	NA	NA
205	2	1	2	0	1	1	0	10	2	0	2	18	34	22	56	0	2	2	4	0	0	0	31	0
205	2	1	3	0	0	1	1	10	1	1	2	22	37	24	61	0	1	1	4	0	0	0	30	0
206	2	1	0	2	1	2	3	9	3	5	8	36	30	21	51	4	6	10	4	0	0	0	37	1	28	2	1	1	3	2	2	2	1	3	0	1	0	3	3	0	0	0	0	0	0	0	0	0	0
206	2	1	1	0	0	3	3	5	3	3	6	31	41	25	66	0	1	1	1	0	0	0	33	3	28	2	1	1	3	2	2	2	1	3	0	1	0	3	3	NA	NA	NA	NA	NA	NA	NA	NA	NA	NA
206	2	1	2	0	0	2	2	7	2	2	4	42	35	28	63	0	2	2	4	0	0	0	37	1
206	2	1	3	0	0	4	1	9	4	1	5	39	35	27	62	0	2	2	1	2	0	2	42	0
207	13	0	0	5	3	8	6	6	11	11	22	28	25	25	50	4	10	14	3	2	0	2	31	0	34	1	1	2	3	1	1	1	1	3	0	1	0	3	4	0	0	0	0	0	0	0	0	0	0
207	13	0	1	2	1	5	2	9	6	4	10	11	25	20	45	0	0	0	1	2	2	4	42	2	34	1	1	2	3	1	1	1	1	3	0	1	0	3	4	NA	NA	NA	NA	NA	NA	NA	NA	NA	NA
208	16	0	0	3	2	4	2	7	6	5	11	19	32	20	52	5	17	22	2	4	10	14	53	2	48	2	1	2	3	3	2	1	3	5	0	1	0	2	2	0	0	0	0	0	0	0	1	0	0
208	16	0	1	3	4	1	3	9	5	6	11	31	41	30	71	4	5	9	4	4	8	12	52	3	48	2	1	2	3	3	2	1	3	5	0	1	0	2	2	NA	NA	NA	NA	NA	NA	NA	NA	NA	NA
209	10	1	0	4	3	7	3	9	10	7	17	19	37	26	63	6	11	17	3	0	2	2	40	0	32	2	1	1	3	1	2	1	2	6	1	1	1	3	3	0	0	0	0	0	0	0	0	0	0
209	10	1	1	0	0	5	2	8	5	2	7	25	32	25	57	2	4	6	3	2	0	2	46	0	32	2	1	1	3	1	2	1	2	6	1	1	1	3	3	NA	NA	NA	NA	NA	NA	NA	NA	NA	NA
21	11	0	0	2	2	3	1	9	5	3	8	0	30	22	52	5	7	12	4	0	0	0	36	0	35	2	1	1	3	5	2	2	4	6	0	0	1	2	5	0	0	0	0	0	0	0	0	0	0
21	11	0	1	0	1	3	0	10	4	0	4	20	33	25	58	0	1	1	2	0	0	0	39	0	35	2	1	1	3	5	2	2	4	6	0	0	1	2	5	NA	NA	NA	NA	NA	NA	NA	NA	NA	NA
210	12	1	0	3	3	1	2	7	4	5	9	19	35	22	57	4	7	11	3	6	6	12	29	2	36	2	1	2	3	1	2	2	1	3	1	1	0	3	5	0	0	0	0	0	0	0	0	0	0
210	12	1	1	2	3	0	2	6	3	4	7	40	37	22	59	0	0	0	1	0	0	0	39	2	36	2	1	2	3	1	2	2	1	3	1	1	0	3	5	NA	NA	NA	NA	NA	NA	NA	NA	NA	NA
210	12	1	2	3	4	3	3	9	7	6	13	32	39	25	64	0	2	2	4	0	0	0	33	8
210	12	1	3	1	3	0	3	7	3	4	7	34	32	23	55	0	6	6	4	4	2	6	47	0
211	21	0	0	3	2	3	2	9	5	5	10	36	42	26	68	4	6	10	1	0	0	0	32	2	45	2	1	2	3	1	2	2	2	4	0	1	0	2	4	0	0	0	0	0	0	0	0	0	0
211	21	0	1	0	0	4	0	10	4	0	4	35	34	19	53	0	0	0	1	4	2	6	40	1	45	2	1	2	3	1	2	2	2	4	0	1	0	2	4	NA	NA	NA	NA	NA	NA	NA	NA	NA	NA
212	8	0	0	3	2	7	1	6	9	4	13	27	33	25	58	7	5	12	2	0	0	0	39	10	59	1	1	1	3	1	1	1	3	5	1	1	0	2	3	0	0	0	0	1	1	0	0	0	0
212	8	0	1	0	3	8	3	5	11	3	14	21	28	21	49	2	0	2	1	0	2	2	45	10	59	1	1	1	3	1	1	1	3	5	1	1	0	2	3	NA	NA	NA	NA	NA	NA	NA	NA	NA	NA
213	2	1	0	3	1	3	3	7	4	6	10	29	30	21	51	6	9	15	2	0	0	0	35	4	35	2	1	1	3	1	2	1	2	6	0	1	1	2	5	0	0	0	0	0	0	0	0	0	0
213	2	1	1	1	1	5	0	9	6	1	7	23	29	26	55	0	0	0	1	0	0	0	38	3	35	2	1	1	3	1	2	1	2	6	0	1	1	2	5	NA	NA	NA	NA	NA	NA	NA	NA	NA	NA
213	2	1	2	0	1	3	1	9	4	1	5	33	32	24	56	4	0	4	2	0	0	0	31	3
213	2	1	3	0	0	2	1	7	2	1	3	28	37	30	67	0	3	3	4	0	2	2	31	0
214	20	1	0	4	2	4	2	6	6	6	12	26	39	28	67	9	11	20	4	0	0	0	36	5	34	2	1	2	3	1	2	2	1	5	1	1	1	2	5	0	0	0	0	0	0	0	0	0	0
215	1	0	0	3	3	7	2	4	10	5	15	34	31	22	53	4	13	17	4	2	2	4	40	5	31	2	1	2	3	1	2	2	2	8	0	1	0	2	5	0	0	0	0	0	0	0	0	0	0
215	1	0	1	1	2	6	0	6	8	1	9	25	31	21	52	1	4	5	1	4	4	8	45	5	31	2	1	2	3	1	2	2	2	8	0	1	0	2	5	NA	NA	NA	NA	NA	NA	NA	NA	NA	NA
216	4	1	0	4	2	8	0	7	10	4	14	8	30	24	54	7	8	15	1	6	2	8	39	6	25	2	1	1	3	1	2	1	1	5	0	0	1	3	4	0	0	0	0	0	0	0	0	0	0
216	4	1	1	3	5	6	3	6	11	6	17	13	30	24	54	3	8	11	1	6	2	8	45	6	25	2	1	1	3	1	2	1	1	5	0	0	1	3	4	NA	NA	NA	NA	NA	NA	NA	NA	NA	NA
216	4	1	2	2	2	8	2	5	10	4	14	8	27	21	48	1	7	8	1	2	1	3	37	5
216	4	1	3	1	2	8	0	8	10	1	11	13	24	24	48	4	6	10	4	4	2	6	37	4
217	14	0	0	2	1	4	0	7	5	2	7	14	35	25	60	4	7	11	4	0	2	2	41	4	33	1	1	1	3	1	1	2	2	6	0	1	0	3	5	0	0	0	0	0	0	0	0	0	0
217	14	0	1	0	1	4	0	9	5	0	5	26	30	23	53	1	2	3	4	0	2	2	39	0	33	1	1	1	3	1	1	2	2	6	0	1	0	3	5	NA	NA	NA	NA	NA	NA	NA	NA	NA	NA
218	15	1	0	8	1	2	1	10	3	9	12	17	35	29	64	4	14	18	4	8	6	14	34	0	37	2	1	1	3	4	2	3	3	5	0	0	0	3	2	0	0	0	0	0	0	0	0	0	0
218	15	1	1	1	2	5	1	6	7	2	9	23	34	24	58	0	12	12	4	4	2	6	45	5	37	2	1	1	3	4	2	3	3	5	0	0	0	3	2	NA	NA	NA	NA	NA	NA	NA	NA	NA	NA
218	15	1	3	3	3	4	0	10	7	3	10	26	30	23	53	2	7	9	4	4	2	6	53	7
219	19	0	0	5	4	7	2	7	11	7	18	16	31	23	54	5	14	19	4	0	0	0	44	5	38	2	1	2	3	1	2	1	2	4	1	1	1	3	5	0	0	0	0	0	0	0	0	0	0
219	19	0	1	3	4	8	2	8	12	5	17	14	33	26	59	5	14	19	4	8	6	14	42	6	38	2	1	2	3	1	2	1	2	4	1	1	1	3	5	NA	NA	NA	NA	NA	NA	NA	NA	NA	NA
22	4	1	0	7	5	10	0	5	15	7	22	31	31	22	53	7	12	19	3	10	8	18	55	2	32	2	1	2	3	1	2	1	2	6	0	0	1	3	5	0	0	0	0	0	0	1	0	0	0
22	4	1	1	7	5	7	2	2	12	9	21	27	30	22	52	1	3	4	2	6	6	12	50	3	32	2	1	2	3	1	2	1	2	6	0	0	1	3	5	NA	NA	NA	NA	NA	NA	NA	NA	NA	NA
220	1	0	0	3	3	5	0	6	8	3	11	35	39	27	66	5	7	12	2	0	0	0	26	1	33	1	1	1	3	1	1	2	1	5	0	0	1	2	5	0	0	0	0	0	0	0	0	0	0
220	1	0	1	2	4	5	0	6	9	2	11	28	40	28	68	0	4	4	2	2	2	4	37	1	33	1	1	1	3	1	1	2	1	5	0	0	1	2	5	NA	NA	NA	NA	NA	NA	NA	NA	NA	NA
221	17	1	0	3	3	7	4	9	10	7	17	37	32	28	60	11	18	29	4	4	6	10	46	2	34	2	1	2	3	1	2	1	2	4	0	0	1	3	5	0	0	0	0	0	0	0	0	0	0
221	17	1	1	0	2	5	2	10	7	2	9	31	38	28	66	6	12	18	3	0	4	4	41	2	34	2	1	2	3	1	2	1	2	4	0	0	1	3	5	NA	NA	NA	NA	NA	NA	NA	NA	NA	NA
221	17	1	2	1	2	8	3	9	10	4	14	37	37	29	66	0	15	15	4	0	1	1	31	2
221	17	1	3	1	1	7	0	10	8	1	9	34	32	26	58	12	16	28	5	0	4	4	48	1
222	20	1	0	4	2	1	0	5	3	4	7	33	29	22	51	5	13	18	3	0	2	2	43	1	38	2	1	2	3	1	2	1	2	4	0	1	1	3	5	0	0	0	0	0	0	0	0	0	0
222	20	1	1	2	0	2	2	5	2	4	6	16	27	19	46	0	9	9	4	2	6	8	50	3	38	2	1	2	3	1	2	1	2	4	0	1	1	3	5	NA	NA	NA	NA	NA	NA	NA	NA	NA	NA
222	20	1	2	3	1	2	1	8	3	4	7	30	30	25	55	2	11	13	3	0	1	1	34	1
222	20	1	3	0	1	4	1	9	5	1	6	20	31	23	54	0	12	12	4	0	0	0	51	1
223	4	1	0	2	3	4	2	9	7	4	11	21	35	28	63	4	7	11	1	0	2	2	43	2	36	2	1	2	3	1	2	2	2	4	1	1	0	2	5	0	0	0	0	0	0	0	0	0	0
223	4	1	1	1	2	5	2	9	7	3	10	20	39	29	68	0	2	2	1	0	4	4	35	0	36	2	1	2	3	1	2	2	2	4	1	1	0	2	5	NA	NA	NA	NA	NA	NA	NA	NA	NA	NA
223	4	1	2	0	4	6	0	8	10	0	10	26	35	27	62	1	4	5	4	0	0	0	43	0
223	4	1	3	3	4	4	1	10	8	4	12	27	35	26	61	0	2	2	4	0	0	0	39	0
224	2	1	0	3	1	4	2	6	5	5	10	27	34	28	62	10	14	24	4	0	2	2	30	0	30	2	1	1	3	3	2	1	2	4	0	1	0	3	3	0	0	0	0	0	0	0	0	0	0
224	2	1	1	1	2	3	3	5	5	4	9	27	35	27	62	4	2	6	4	0	0	0	39	0	30	2	1	1	3	3	2	1	2	4	0	1	0	3	3	NA	NA	NA	NA	NA	NA	NA	NA	NA	NA
224	2	1	2	0	1	4	1	9	5	1	6	28	29	27	56	2	3	5	4	0	0	0	26	0
224	2	1	3	2	2	4	1	7	6	3	9	30	41	29	70	3	4	7	4	0	0	0	28	0
225	9	1	0	4	4	3	2	10	7	6	13	32	38	26	64	4	5	9	1	0	2	2	32	0	36	2	1	2	3	1	2	2	2	3	0	1	1	3	5	0	0	0	0	0	0	0	0	0	0
225	9	1	1	1	1	1	2	10	2	3	5	21	44	30	74	1	1	2	1	0	0	0	43	6	36	2	1	2	3	1	2	2	2	3	0	1	1	3	5	NA	NA	NA	NA	NA	NA	NA	NA	NA	NA
225	9	1	2	1	3	2	4	10	5	5	10	39	36	29	65	2	9	11	1	0	0	0	31	2
225	9	1	3	1	3	5	1	10	8	2	10	18	33	24	57	0	2	2	2	2	0	2	35	2
226	20	1	0	4	2	4	1	9	6	5	11	26	34	22	56	4	5	9	2	2	2	4	40	8	41	2	1	2	3	1	2	2	2	6	0	1	0	3	5	0	0	0	0	0	0	0	0	0	0
226	20	1	1	1	2	3	1	10	5	2	7	29	34	24	58	0	3	3	1	0	2	2	39	7	41	2	1	2	3	1	2	2	2	6	0	1	0	3	5	NA	NA	NA	NA	NA	NA	NA	NA	NA	NA
227	8	0	0	5	2	4	1	8	6	6	12	15	38	25	63	4	7	11	2	2	0	2	37	3	27	2	1	1	3	NA	2	2	3	6	0	1	0	3	3	0	0	0	0	0	0	0	0	0	0
227	8	0	1	0	1	3	1	10	4	1	5	24	34	26	60	0	1	1	2	4	4	8	38	6	27	2	1	1	3	NA	2	2	3	6	0	1	0	3	3	NA	NA	NA	NA	NA	NA	NA	NA	NA	NA
228	13	0	0	4	2	3	4	6	5	8	13	19	28	19	47	4	7	11	4	0	4	4	40	5	35	1	1	1	3	4	1	2	2	4	1	0	1	2	4	0	0	0	0	0	0	0	0	0	0
228	13	0	1	2	3	1	1	8	4	3	7	24	15	16	31	0	1	1	3	2	2	4	38	1	35	1	1	1	3	4	1	2	2	4	1	0	1	2	4	NA	NA	NA	NA	NA	NA	NA	NA	NA	NA
229	12	1	0	4	4	2	2	6	6	6	12	17	37	23	60	4	7	11	2	0	0	0	37	2	36	2	1	2	3	1	2	2	1	4	1	1	1	3	6	0	0	0	0	0	0	0	0	0	0
229	12	1	1	0	2	1	1	5	3	1	4	20	35	24	59	0	6	6	1	0	0	0	35	2	36	2	1	2	3	1	2	2	1	4	1	1	1	3	6	NA	NA	NA	NA	NA	NA	NA	NA	NA	NA
229	12	1	2	0	1	0	1	9	1	1	2	15	34	21	55	1	3	4	4	1	0	1	24	2
229	12	1	3	2	1	1	0	9	2	2	4	20	36	24	60	0	2	2	4	2	4	6	46	1
23	18	0	0	3	1	4	1	9	5	4	9	25	38	25	63	4	12	16	4	0	2	2	35	2	45	2	1	2	3	1	2	2	2	4	1	1	1	3	4	0	0	0	0	1	0	0	0	0	0
23	18	0	1	2	2	2	1	10	4	3	7	31	32	25	57	0	5	5	1	0	2	2	31	0	45	2	1	2	3	1	2	2	2	4	1	1	1	3	4	NA	NA	NA	NA	NA	NA	NA	NA	NA	NA
230	1	0	0	5	3	1	1	9	4	6	10	38	37	29	66	4	8	12	4	6	4	10	29	3	34	2	1	2	3	1	2	2	1	5	0	1	0	3	5	0	0	0	0	0	0	0	0	0	0
230	1	0	1	3	4	0	2	10	4	5	9	30	36	23	59	0	0	0	4	2	4	6	38	0	34	2	1	2	3	1	2	2	1	5	0	1	0	3	5	NA	NA	NA	NA	NA	NA	NA	NA	NA	NA
231	17	1	0	3	2	2	1	7	4	4	8	18	28	22	50	5	8	13	1	6	2	8	44	2	34	2	1	1	3	1	2	2	2	5	1	1	1	2	4	0	0	0	0	1	0	1	0	0	0
231	17	1	2	5	2	3	2	9	5	7	12	34	31	26	57	0	6	6	4	3	3	6	32	1
231	17	1	3	1	2	4	1	8	6	2	8	29	30	19	49	0	3	3	2	0	2	2	45	2
232	14	0	0	4	1	6	2	4	7	6	13	19	34	25	59	4	7	11	2	0	4	4	40	1	33	1	1	1	3	1	1	1	2	6	1	1	1	3	5	0	0	0	0	0	0	0	0	0	0
232	14	0	1	2	2	3	3	6	5	5	10	16	29	20	49	0	0	0	2	0	2	2	40	0	33	1	1	1	3	1	1	1	2	6	1	1	1	3	5	NA	NA	NA	NA	NA	NA	NA	NA	NA	NA
233	11	0	0	5	3	4	2	9	7	7	14	19	29	28	57	7	10	17	5	0	0	0	40	0	31	2	1	1	3	1	2	1	2	4	1	1	1	3	4	0	0	0	0	0	0	0	0	0	0
233	11	0	1	3	2	3	2	9	5	5	10	26	33	23	56	2	3	5	4	0	2	2	41	0	31	2	1	1	3	1	2	1	2	4	1	1	1	3	4	NA	NA	NA	NA	NA	NA	NA	NA	NA	NA
234	14	0	0	2	2	6	0	5	8	2	10	17	36	23	59	9	9	18	4	8	6	14	47	6	38	2	1	1	3	4	2	1	2	4	0	1	0	2	4	0	0	0	0	1	0	1	0	0	0
234	14	0	1	0	2	3	2	4	5	2	7	24	33	21	54	4	11	15	2	8	6	14	45	5	38	2	1	1	3	4	2	1	2	4	0	1	0	2	4	NA	NA	NA	NA	NA	NA	NA	NA	NA	NA
235	4	1	0	4	2	3	2	5	5	6	11	18	32	24	56	7	12	19	4	0	0	0	31	4	33	1	1	2	1	4	1	1	2	4	1	0	1	3	3	0	0	0	0	0	0	0	0	0	0
235	4	1	1	0	5	6	3	9	11	3	14	20	30	23	53	5	8	13	3	4	4	8	36	2	33	1	1	2	1	4	1	1	2	4	1	0	1	3	3	NA	NA	NA	NA	NA	NA	NA	NA	NA	NA
235	4	1	2	2	2	5	2	7	7	4	11	20	32	22	54	6	11	17	4	1	1	2	32	1
236	9	1	0	4	6	3	3	7	9	7	16	27	35	27	62	4	9	13	2	0	2	2	36	0	33	2	1	1	3	1	2	2	2	6	0	0	0	3	6	0	0	0	0	0	0	0	0	0	0
236	9	1	1	4	3	3	3	6	6	7	13	29	26	20	46	1	5	6	1	4	2	6	45	1	33	2	1	1	3	1	2	2	2	6	0	0	0	3	6	NA	NA	NA	NA	NA	NA	NA	NA	NA	NA
236	9	1	2	3	3	0	4	8	3	7	10	26	44	27	71	0	11	11	2	1	0	1	40	0
236	9	1	3	3	1	3	1	6	4	4	8	13	27	16	43	0	2	2	2	4	0	4	50	1
237	21	0	0	3	2	5	4	10	7	7	14	14	27	23	50	7	14	21	4	2	2	4	45	7	33	2	1	1	3	4	2	1	2	5	0	0	1	3	3	0	0	0	0	0	0	0	0	0	0
238	20	1	0	5	4	5	2	6	9	7	16	28	31	24	55	4	12	16	1	6	4	10	39	6	45	2	1	2	3	1	2	2	2	4	1	0	0	2	4	0	0	0	0	0	0	1	0	0	0
238	20	1	1	2	4	4	2	8	8	4	12	22	38	30	68	0	3	3	1	4	4	8	33	2	45	2	1	2	3	1	2	2	2	4	1	0	0	2	4	NA	NA	NA	NA	NA	NA	NA	NA	NA	NA
239	8	0	0	2	5	7	1	9	12	3	15	5	26	22	48	11	11	22	4	0	8	8	45	8	38	2	1	2	1	1	2	1	2	3	0	1	0	2	4	0	0	0	0	0	0	0	0	0	0
239	8	0	1	0	2	4	1	7	6	1	7	27	29	23	52	4	9	13	4	0	6	6	45	9	38	2	1	2	1	1	2	1	2	3	0	1	0	2	4	NA	NA	NA	NA	NA	NA	NA	NA	NA	NA
24	15	1	0	4	4	0	1	7	4	5	9	30	33	25	58	4	7	11	3	0	0	0	26	3	37	2	1	2	3	1	2	2	2	4	1	1	0	3	5	0	0	0	0	0	0	0	0	0	0
24	15	1	1	0	0	0	1	7	0	1	1	29	34	26	60	0	0	0	2	2	0	2	33	1	37	2	1	2	3	1	2	2	2	4	1	1	0	3	5	NA	NA	NA	NA	NA	NA	NA	NA	NA	NA
240	11	0	0	6	2	3	1	3	5	7	12	18	30	22	52	4	7	11	4	0	0	0	39	1	36	2	1	2	3	1	2	1	2	7	0	1	0	2	5	0	0	0	0	0	0	0	0	0	0
240	11	0	1	5	2	3	1	2	5	6	11	16	32	18	50	0	3	3	2	0	4	4	40	2	36	2	1	2	3	1	2	1	2	7	0	1	0	2	5	NA	NA	NA	NA	NA	NA	NA	NA	NA	NA
241	4	1	0	2	3	0	0	9	3	2	5	40	43	29	72	4	7	11	1	0	0	0	29	0	36	2	1	2	3	1	2	1	1	3	1	1	1	2	5	0	0	0	0	0	0	0	0	0	0
241	4	1	1	0	4	2	1	9	6	1	7	40	39	26	65	1	3	4	1	0	0	0	18	0	36	2	1	2	3	1	2	1	1	3	1	1	1	2	5	NA	NA	NA	NA	NA	NA	NA	NA	NA	NA
241	4	1	2	0	3	0	0	9	3	0	3	42	44	28	72	0	1	1	1	0	0	0	20	0
241	4	1	3	1	3	1	0	10	4	1	5	31	44	30	74	0	2	2	1	0	0	0	30	0
242	2	1	0	2	1	6	1	6	7	3	10	12	28	23	51	4	9	13	4	0	0	0	24	0	33	2	1	1	3	1	2	1	2	5	1	1	1	3	5	0	0	0	0	0	0	0	0	0	0
242	2	1	1	1	1	4	1	10	5	2	7	29	35	24	59	0	0	0	3	0	0	0	37	0	33	2	1	1	3	1	2	1	2	5	1	1	1	3	5	NA	NA	NA	NA	NA	NA	NA	NA	NA	NA
242	2	1	2	0	0	1	1	10	1	1	2	24	43	29	72	0	0	0	4	0	0	0	22	0
242	2	1	3	1	0	1	0	10	1	1	2	23	45	30	75	0	0	0	3	0	0	0	29	0
243	8	0	0	3	2	6	1	7	8	4	12	13	35	24	59	6	9	15	2	0	0	0	28	6	33	2	1	1	3	1	2	1	2	4	1	1	1	3	4	0	0	0	0	0	0	0	0	0	0
243	8	0	1	0	0	6	1	9	6	1	7	22	28	23	51	0	3	3	3	0	2	2	32	0	33	2	1	1	3	1	2	1	2	4	1	1	1	3	4	NA	NA	NA	NA	NA	NA	NA	NA	NA	NA
244	10	1	0	5	0	3	1	9	3	6	9	9	27	25	52	4	7	11	4	2	0	2	39	2	36	2	1	2	3	1	2	1	2	5	1	0	0	3	5	0	0	0	0	0	0	0	0	0	0
244	10	1	1	1	1	3	0	9	4	1	5	20	37	25	62	3	0	3	3	2	2	4	37	4	36	2	1	2	3	1	2	1	2	5	1	0	0	3	5	NA	NA	NA	NA	NA	NA	NA	NA	NA	NA
244	10	1	2	1	1	2	1	7	3	2	5	22	32	22	54	0	3	3	4	3	1	4	49	0
244	10	1	3	1	0	6	0	7	6	1	7	16	30	25	55	2	8	10	4	2	2	4	43	1
245	2	1	0	3	3	4	0	9	7	3	10	37	32	24	56	5	6	11	1	0	0	0	32	0	28	2	1	1	3	1	2	2	1	3	1	1	0	3	4	0	0	0	0	0	0	0	0	0	0
245	2	1	1	1	3	3	0	10	6	1	7	38	39	24	63	0	2	2	1	0	0	0	26	0	28	2	1	1	3	1	2	2	1	3	1	1	0	3	4	NA	NA	NA	NA	NA	NA	NA	NA	NA	NA
245	2	1	2	0	1	2	1	10	3	1	4	43	44	29	73	0	3	3	1	0	0	0	20	0
245	2	1	3	0	2	1	0	10	3	0	3	36	45	30	75	1	1	2	1	0	0	0	26	1
246	2	1	0	3	2	3	2	5	5	5	10	10	31	22	53	4	5	9	4	0	0	0	21	2	34	2	1	2	3	1	2	1	2	4	0	0	1	3	5	0	0	0	0	0	0	0	0	0	0
246	2	1	1	2	2	3	1	5	5	3	8	12	33	20	53	0	2	2	3	0	0	0	20	5	34	2	1	2	3	1	2	1	2	4	0	0	1	3	5	NA	NA	NA	NA	NA	NA	NA	NA	NA	NA
246	2	1	2	1	1	2	1	5	3	2	5	8	36	24	60	0	0	0	4	0	0	0	18	0
247	18	0	0	5	5	10	2	6	15	7	22	20	36	25	61	4	11	15	2	0	2	2	43	10	46	2	1	2	3	1	2	1	2	4	1	1	0	2	4	0	0	0	0	0	0	0	0	0	0
247	18	0	1	1	2	9	1	6	11	2	13	13	31	22	53	3	9	12	2	12	16	28	46	10	46	2	1	2	3	1	2	1	2	4	1	1	0	2	4	NA	NA	NA	NA	NA	NA	NA	NA	NA	NA
248	16	0	0	4	3	5	2	4	8	6	14	9	36	22	58	4	11	15	2	0	0	0	22	0	37	1	1	2	3	1	1	2	2	4	1	1	1	3	5	0	0	0	0	0	0	0	0	0	0
248	16	0	1	2	2	3	1	5	5	3	8	12	30	19	49	0	2	2	2	6	2	8	38	5	37	1	1	2	3	1	1	2	2	4	1	1	1	3	5	NA	NA	NA	NA	NA	NA	NA	NA	NA	NA
249	18	0	0	2	1	3	2	9	4	4	8	4	35	28	63	4	6	10	4	2	2	4	23	0	36	2	1	2	3	1	2	1	2	5	0	0	1	3	5	0	0	0	0	1	1	1	0	0	0
249	18	0	1	1	1	0	1	10	1	2	3	17	31	24	55	0	0	0	2	0	2	2	32	3	36	2	1	2	3	1	2	1	2	5	0	0	1	3	5	NA	NA	NA	NA	NA	NA	NA	NA	NA	NA
25	10	1	0	2	1	1	1	8	2	3	5	28	35	24	59	4	9	13	4	8	2	10	43	3	30	2	1	2	3	1	2	2	1	3	1	1	1	2	5	0	0	0	0	0	0	0	0	0	0
25	10	1	1	0	2	2	1	7	4	1	5	32	32	24	56	0	1	1	4	8	2	10	47	4	30	2	1	2	3	1	2	2	1	3	1	1	1	2	5	NA	NA	NA	NA	NA	NA	NA	NA	NA	NA
25	10	1	2	1	3	2	3	5	5	4	9	32	28	18	46	0	4	4	4	5	2	7	52	3
25	10	1	3	0	1	2	2	6	3	2	5	29	29	20	49	0	1	1	4	14	2	16	44	4
250	18	0	0	2	1	4	1	6	5	3	8	18	31	23	54	5	7	12	4	2	0	2	36	3	36	2	1	2	3	1	2	2	1	5	1	1	1	3	5	0	0	0	0	0	0	0	0	0	0
250	18	0	1	0	2	6	0	6	8	0	8	15	34	23	57	5	4	9	4	2	0	2	36	1	36	2	1	2	3	1	2	2	1	5	1	1	1	3	5	NA	NA	NA	NA	NA	NA	NA	NA	NA	NA
251	12	1	0	4	2	2	3	5	4	7	11	18	28	20	48	7	7	14	2	0	2	2	36	6	35	1	1	2	3	4	1	1	1	5	1	1	1	3	5	0	0	0	0	0	0	0	0	0	0
251	12	1	1	1	3	2	4	6	5	5	10	21	28	19	47	2	2	4	2	0	2	2	40	6	35	1	1	2	3	4	1	1	1	5	1	1	1	3	5	NA	NA	NA	NA	NA	NA	NA	NA	NA	NA
251	12	1	2	3	2	3	3	6	5	6	11	14	33	16	49	2	8	10	2	0	1	1	28	3
251	12	1	3	2	3	2	2	6	5	4	9	17	29	18	47	0	2	2	2	0	2	2	40	4
252	17	1	0	6	1	2	1	8	3	7	10	35	40	30	70	4	6	10	1	0	2	2	35	1	31	2	1	2	3	1	2	1	1	5	0	0	1	3	5	0	0	0	0	0	0	0	0	0	0
252	17	1	1	2	1	1	0	10	2	2	4	32	37	30	67	0	2	2	1	2	2	4	27	0	31	2	1	2	3	1	2	1	1	5	0	0	1	3	5	NA	NA	NA	NA	NA	NA	NA	NA	NA	NA
252	17	1	2	1	2	1	1	7	3	2	5	40	35	28	63	0	2	2	4	0	0	0	31	0
252	17	1	3	1	1	3	1	9	4	2	6	32	36	29	65	0	3	3	4	0	0	0	41	1
253	10	1	0	4	2	9	1	10	11	5	16	21	31	22	53	6	10	16	4	2	0	2	50	5	33	2	1	1	3	1	2	2	2	4	0	1	1	3	5	0	0	0	0	0	0	0	0	0	0
253	10	1	1	1	1	6	2	9	7	3	10	14	25	19	44	2	2	4	3	6	6	12	57	6	33	2	1	1	3	1	2	2	2	4	0	1	1	3	5	NA	NA	NA	NA	NA	NA	NA	NA	NA	NA
253	10	1	2	2	3	5	0	9	8	2	10	16	30	23	53	3	2	5	4	1	0	1	54	5
253	10	1	3	2	3	7	1	8	10	3	13	30	28	22	50	2	4	6	4	4	2	6	55	5
254	14	0	0	5	2	2	0	7	4	5	9	23	32	25	57	4	13	17	2	0	4	4	40	5	35	1	1	1	3	1	1	2	1	5	1	1	1	3	5	0	0	0	0	0	0	0	0	0	0
254	14	0	1	5	2	3	2	6	5	7	12	23	32	23	55	0	2	2	4	2	4	6	45	0	35	1	1	1	3	1	1	2	1	5	1	1	1	3	5	NA	NA	NA	NA	NA	NA	NA	NA	NA	NA
255	17	1	0	2	2	1	1	10	3	3	6	36	39	26	65	4	5	9	3	2	0	2	30	1	33	1	1	2	3	1	1	1	1	3	1	1	1	3	5	0	0	0	0	0	0	0	1	0	0
255	17	1	1	0	1	3	1	10	4	1	5	19	42	30	72	0	2	2	1	0	2	2	33	3	33	1	1	2	3	1	1	1	1	3	1	1	1	3	5	NA	NA	NA	NA	NA	NA	NA	NA	NA	NA
256	17	1	0	4	0	0	3	7	0	7	7	25	27	21	48	4	6	10	4	0	0	0	48	5	30	2	1	2	3	1	2	2	1	4	0	0	1	3	5	0	0	0	0	0	0	0	0	0	0
256	17	1	1	3	1	4	2	9	5	5	10	21	28	22	50	0	0	0	4	0	0	0	44	5	30	2	1	2	3	1	2	2	1	4	0	0	1	3	5	NA	NA	NA	NA	NA	NA	NA	NA	NA	NA
257	9	1	0	4	6	6	1	8	12	5	17	31	33	30	63	19	25	44	4	0	8	8	35	1	35	2	1	2	3	2	2	1	1	3	1	1	1	2	5	0	0	0	0	0	0	0	0	0	0
257	9	1	1	3	3	3	4	10	6	7	13	20	30	28	58	6	8	14	4	2	2	4	39	1	35	2	1	2	3	2	2	1	1	3	1	1	1	2	5	NA	NA	NA	NA	NA	NA	NA	NA	NA	NA
257	9	1	2	2	4	3	3	9	7	5	12	34	34	27	61	13	23	36	1	2	3	5	42	4
257	9	1	3	1	3	5	3	10	8	4	12	21	38	29	67	6	17	23	4	2	2	4	37	1
258	16	0	0	6	3	3	3	4	6	9	15	18	30	21	51	6	7	13	5	2	0	2	31	0	32	2	1	1	3	4	2	1	2	7	0	1	0	2	4	0	0	0	0	0	0	0	0	0	0
258	16	0	1	4	1	2	1	7	3	5	8	14	33	22	55	4	3	7	4	0	0	0	37	3	32	2	1	1	3	4	2	1	2	7	0	1	0	2	4	NA	NA	NA	NA	NA	NA	NA	NA	NA	NA
259	15	1	0	4	3	8	2	9	11	6	17	29	36	24	60	4	16	20	4	4	4	8	43	6	42	2	1	2	3	1	2	1	2	5	0	1	0	3	5	0	0	0	0	1	0	1	0	0	0
259	15	1	1	0	1	4	1	8	5	1	6	34	36	23	59	0	2	2	2	4	2	6	38	6	42	2	1	2	3	1	2	1	2	5	0	1	0	3	5	NA	NA	NA	NA	NA	NA	NA	NA	NA	NA
259	15	1	2	1	3	5	3	10	8	4	12	40	44	24	68	0	8	8	4	3	2	5	44	1
259	15	1	3	1	2	6	1	7	8	2	10	36	43	25	68	6	14	20	4	4	4	8	54	7
26	14	0	0	6	6	9	1	8	15	7	22	14	24	17	41	6	9	15	2	0	0	0	44	1	31	2	1	1	3	4	2	2	2	4	0	1	0	2	5	0	0	0	0	0	0	0	0	0	0
26	14	0	1	4	3	8	2	9	11	6	17	18	35	22	57	2	3	5	1	2	4	6	38	1	31	2	1	1	3	4	2	2	2	4	0	1	0	2	5	NA	NA	NA	NA	NA	NA	NA	NA	NA	NA
260	18	0	0	2	1	4	1	8	5	3	8	16	34	29	63	4	8	12	4	2	2	4	26	3	38	2	1	1	3	4	2	1	1	3	0	1	0	3	5	0	0	0	0	0	0	0	0	0	0
260	18	0	1	0	0	5	2	10	5	2	7	19	40	28	68	0	0	0	1	0	0	0	21	1	38	2	1	1	3	4	2	1	1	3	0	1	0	3	5	NA	NA	NA	NA	NA	NA	NA	NA	NA	NA
261	3	0	0	6	2	4	1	8	6	7	13	26	27	26	53	6	9	15	1	4	0	4	44	6	44	2	1	2	3	1	2	2	2	4	1	1	0	2	4	0	0	0	0	0	0	0	0	0	0
262	12	1	0	3	1	2	0	7	3	3	6	18	30	20	50	6	9	15	1	0	0	0	36	1	32	2	1	2	3	1	2	1	1	4	1	1	1	3	5	0	0	0	0	0	0	0	0	0	0
262	12	1	1	0	1	3	1	8	4	1	5	31	33	28	61	0	2	2	1	0	0	0	21	0	32	2	1	2	3	1	2	1	1	4	1	1	1	3	5	NA	NA	NA	NA	NA	NA	NA	NA	NA	NA
262	12	1	2	0	2	3	2	6	5	2	7	28	29	30	59	0	10	10	1	1	0	1	28	2
262	12	1	3	1	0	1	1	8	1	2	3	27	33	22	55	0	0	0	4	0	0	0	41	0
263	3	0	0	5	2	6	1	9	8	6	14	20	31	23	54	6	13	19	1	0	0	0	50	8	28	2	1	1	3	1	2	2	1	6	1	1	1	3	4	0	0	0	0	0	0	0	0	0	0
263	3	0	1	5	4	10	0	9	14	5	19	14	34	21	55	4	10	14	2	0	4	4	49	1	28	2	1	1	3	1	2	2	1	6	1	1	1	3	4	NA	NA	NA	NA	NA	NA	NA	NA	NA	NA
264	16	0	0	4	1	7	3	7	8	7	15	12	29	19	48	4	16	20	5	0	0	0	35	0	50	1	1	2	3	1	1	1	2	4	1	1	0	2	5	0	0	0	0	0	0	0	0	0	0
265	11	0	0	3	3	6	1	8	9	4	13	21	21	22	43	8	17	25	5	0	8	8	27	1	40	2	1	1	3	2	2	2	3	5	0	1	0	3	4	0	0	0	0	0	0	0	0	0	0
265	11	0	1	3	4	5	0	9	9	3	12	16	27	22	49	2	4	6	4	0	6	6	34	3	40	2	1	1	3	2	2	2	3	5	0	1	0	3	4	NA	NA	NA	NA	NA	NA	NA	NA	NA	NA
266	12	1	0	4	0	5	0	9	5	4	9	12	25	24	49	4	5	9	1	0	0	0	38	4	32	2	1	2	3	1	2	1	1	5	0	0	1	3	4	0	0	0	0	0	0	0	0	0	0
266	12	1	1	2	0	4	2	8	4	4	8	30	32	27	59	1	1	2	1	0	2	2	40	0	32	2	1	2	3	1	2	1	1	5	0	0	1	3	4	NA	NA	NA	NA	NA	NA	NA	NA	NA	NA
266	12	1	2	2	0	3	1	10	3	3	6	25	24	24	48	2	3	5	4	0	0	0	27	2
266	12	1	3	2	2	2	1	9	4	3	7	34	31	24	55	0	2	2	4	0	2	2	41	1
267	14	0	0	4	2	6	2	6	8	6	14	19	34	23	57	5	6	11	4	0	0	0	40	0	31	1	1	1	3	1	1	1	2	6	0	1	0	3	5	0	0	0	0	0	0	0	0	0	0
267	14	0	1	1	1	6	4	7	7	5	12	17	30	22	52	3	1	4	4	0	0	0	46	1	31	1	1	1	3	1	1	1	2	6	0	1	0	3	5	NA	NA	NA	NA	NA	NA	NA	NA	NA	NA
268	19	0	0	5	5	5	5	7	10	10	20	40	38	27	65	7	15	22	3	2	4	6	53	3	32	2	1	2	3	1	2	1	1	3	0	1	1	2	5	0	0	0	0	0	0	0	0	0	0
268	19	0	1	0	2	5	5	8	7	5	12	31	37	27	64	1	1	2	4	0	8	8	41	3	32	2	1	2	3	1	2	1	1	3	0	1	1	2	5	NA	NA	NA	NA	NA	NA	NA	NA	NA	NA
269	21	0	0	4	2	4	3	6	6	7	13	23	37	29	66	4	11	15	2	0	2	2	40	0	34	2	1	2	3	1	2	1	2	4	1	1	0	3	5	0	0	0	0	0	0	0	0	0	0
269	21	0	1	3	1	4	1	8	5	4	9	28	35	24	59	2	2	4	2	0	2	2	42	3	34	2	1	2	3	1	2	1	2	4	1	1	0	3	5	NA	NA	NA	NA	NA	NA	NA	NA	NA	NA
27	19	0	0	4	3	5	2	5	8	6	14	18	29	19	48	5	7	12	2	2	2	4	43	8	36	1	1	2	3	1	1	1	1	3	0	0	0	3	5	0	0	0	0	0	0	0	0	0	0
270	13	0	0	4	2	3	2	9	5	6	11	28	38	30	68	5	6	11	2	0	0	0	30	2	31	2	1	1	3	1	2	1	1	4	0	1	0	3	5	0	0	0	0	0	0	0	0	0	0
270	13	0	1	1	2	5	3	9	7	4	11	35	33	24	57	0	0	0	1	0	2	2	45	0	31	2	1	1	3	1	2	1	1	4	0	1	0	3	5	NA	NA	NA	NA	NA	NA	NA	NA	NA	NA
271	9	1	0	6	0	0	3	7	0	9	9	26	31	22	53	4	5	9	4	2	2	4	31	2	36	1	1	2	3	1	1	2	1	3	1	1	1	3	5	0	0	0	0	0	0	0	0	0	0
271	9	1	1	5	1	3	3	6	4	8	12	19	29	24	53	0	5	5	3	2	4	6	45	6	36	1	1	2	3	1	1	2	1	3	1	1	1	3	5	NA	NA	NA	NA	NA	NA	NA	NA	NA	NA
271	9	1	3	2	0	3	4	6	3	6	9	22	33	20	53	0	0	0	4	4	2	6	41	6
272	5	1	0	4	3	5	1	8	8	5	13	32	40	27	67	4	5	9	4	4	0	4	36	5	42	2	1	2	3	1	2	1	2	4	1	1	0	3	5	0	0	0	0	0	0	0	0	0	0
272	5	1	1	3	2	1	0	10	3	3	6	35	44	30	74	1	4	5	4	0	2	2	45	4	42	2	1	2	3	1	2	1	2	4	1	1	0	3	5	NA	NA	NA	NA	NA	NA	NA	NA	NA	NA
272	5	1	2	2	3	1	1	10	4	3	7	44	42	28	70	0	2	2	2	0	0	0	30	0
272	5	1	3	3	3	3	2	9	6	5	11	31	34	26	60	0	8	8	4	6	2	8	36	8
273	4	1	0	4	2	4	3	6	6	7	13	19	32	22	54	4	7	11	2	2	4	6	39	3	33	2	1	1	3	1	2	1	2	5	0	1	1	3	5	0	0	0	0	1	0	0	0	0	0
273	4	1	1	1	3	2	1	6	5	2	7	17	31	20	51	0	0	0	1	0	0	0	36	4	33	2	1	1	3	1	2	1	2	5	0	1	1	3	5	NA	NA	NA	NA	NA	NA	NA	NA	NA	NA
273	4	1	2	1	2	2	2	6	4	3	7	23	31	21	52	0	3	3	2	0	1	1	37	0
273	4	1	3	1	4	3	2	9	7	3	10	24	33	23	56	0	1	1	4	0	0	0	41	2
274	19	0	0	4	1	4	2	9	5	6	11	21	30	22	52	4	8	12	3	2	0	2	48	5	38	2	1	2	3	1	2	1	2	4	0	0	1	3	5	0	0	0	0	0	0	0	0	0	0
274	19	0	1	4	1	5	2	7	6	6	12	16	32	22	54	2	2	4	3	4	0	4	43	3	38	2	1	2	3	1	2	1	2	4	0	0	1	3	5	NA	NA	NA	NA	NA	NA	NA	NA	NA	NA
275	19	0	0	4	1	4	3	7	5	7	12	32	32	20	52	4	6	10	2	0	0	0	40	2	31	2	1	2	3	1	2	2	2	4	0	0	1	3	5	0	0	0	0	0	0	0	0	0	0
275	19	0	1	4	1	3	1	10	4	5	9	31	37	21	58	0	2	2	4	0	2	2	31	1	31	2	1	2	3	1	2	2	2	4	0	0	1	3	5	NA	NA	NA	NA	NA	NA	NA	NA	NA	NA
276	8	0	0	3	1	3	0	9	4	3	7	22	36	23	59	5	7	12	2	2	2	4	49	2	40	2	1	2	3	1	2	2	2	4	1	1	0	3	5	0	0	0	0	1	0	1	0	0	0
276	8	0	1	0	2	2	1	8	4	1	5	37	39	27	66	1	1	2	2	0	0	0	41	2	40	2	1	2	3	1	2	2	2	4	1	1	0	3	5	NA	NA	NA	NA	NA	NA	NA	NA	NA	NA
277	16	0	0	4	2	8	2	10	10	6	16	21	27	22	49	5	10	15	2	0	0	0	37	0	29	2	1	2	3	1	2	2	1	3	0	1	1	2	5	0	0	0	0	0	0	0	0	0	0
277	16	0	1	5	2	7	2	10	9	7	16	15	33	25	58	0	3	3	4	0	2	2	37	2	29	2	1	2	3	1	2	2	1	3	0	1	1	2	5	NA	NA	NA	NA	NA	NA	NA	NA	NA	NA
278	17	1	0	2	1	2	1	8	3	3	6	10	36	26	62	4	6	10	2	2	0	2	44	2	41	2	1	2	3	1	2	2	2	4	0	0	1	2	6	0	0	0	0	0	0	0	0	0	0
278	17	1	1	1	2	3	0	9	5	1	6	18	34	26	60	0	0	0	2	2	2	4	40	5	41	2	1	2	3	1	2	2	2	4	0	0	1	2	6	NA	NA	NA	NA	NA	NA	NA	NA	NA	NA
279	3	0	0	3	4	7	0	7	11	3	14	11	34	27	61	4	7	11	1	0	0	0	41	4	30	1	1	2	3	1	1	2	1	4	1	1	0	3	5	0	0	0	0	0	0	0	0	0	0
279	3	0	1	2	5	6	2	10	11	4	15	19	25	24	49	0	6	6	1	2	2	4	29	0	30	1	1	2	3	1	1	2	1	4	1	1	0	3	5	NA	NA	NA	NA	NA	NA	NA	NA	NA	NA
28	16	0	0	3	3	2	1	6	5	4	9	0	34	19	53	4	5	9	4	6	2	8	40	7	39	1	1	2	NA	1	1	2	2	4	1	1	0	2	NA	0	0	0	0	0	0	0	0	0	0
28	16	0	1	3	1	0	3	8	1	6	7	23	41	29	70	0	0	0	4	0	0	0	34	0	39	1	1	2	NA	1	1	2	2	4	1	1	0	2	NA	NA	NA	NA	NA	NA	NA	NA	NA	NA	NA
280	1	0	0	4	2	7	2	6	9	6	15	30	35	25	60	9	13	22	2	2	4	6	38	1	38	1	1	2	3	1	1	1	1	5	0	0	1	1	5	0	0	0	0	0	0	0	0	0	0
280	1	0	1	5	4	7	2	7	11	7	18	31	40	26	66	7	9	16	1	0	0	0	39	0	38	1	1	2	3	1	1	1	1	5	0	0	1	1	5	NA	NA	NA	NA	NA	NA	NA	NA	NA	NA
281	15	1	0	3	1	6	1	5	7	4	11	8	27	23	50	4	5	9	4	0	0	0	27	0	47	2	1	2	3	1	2	1	2	4	1	1	0	3	4	0	0	0	0	0	0	0	0	0	0
281	15	1	1	1	1	6	1	5	7	2	9	5	33	20	53	0	0	0	4	0	0	0	40	0	47	2	1	2	3	1	2	1	2	4	1	1	0	3	4	NA	NA	NA	NA	NA	NA	NA	NA	NA	NA
281	15	1	2	0	2	4	1	5	6	1	7	13	27	21	48	5	1	6	4	0	1	1	43	1
282	5	1	0	3	1	5	3	5	6	6	12	34	41	26	67	9	11	20	2	0	0	0	24	2	31	2	1	2	3	1	2	2	1	5	1	1	1	3	5	0	0	0	0	0	0	0	0	0	0
282	5	1	1	1	3	3	7	8	6	8	14	38	37	29	66	8	3	11	3	0	0	0	36	6	31	2	1	2	3	1	2	2	1	5	1	1	1	3	5	NA	NA	NA	NA	NA	NA	NA	NA	NA	NA
282	5	1	2	3	1	5	5	9	6	8	14	29	32	24	56	2	19	21	4	0	0	0	40	4
282	5	1	3	1	3	5	3	9	8	4	12	24	32	23	55	3	3	6	4	0	0	0	40	2
283	13	0	0	2	2	4	1	8	6	3	9	15	32	14	46	4	5	9	1	0	0	0	30	2	30	2	1	2	3	1	2	2	1	3	0	1	1	3	5	0	0	0	0	0	0	0	0	0	0
283	13	0	1	0	0	3	2	8	3	2	5	31	38	17	55	0	0	0	1	0	2	2	38	1	30	2	1	2	3	1	2	2	1	3	0	1	1	3	5	NA	NA	NA	NA	NA	NA	NA	NA	NA	NA
284	10	1	0	3	3	1	0	10	4	3	7	37	33	27	60	4	5	9	1	0	0	0	47	0	30	2	1	2	3	1	2	2	1	3	1	1	1	3	5	0	0	0	0	0	0	0	0	0	0
284	10	1	1	1	1	3	0	9	4	1	5	36	32	23	55	0	0	0	1	4	0	4	39	1	30	2	1	2	3	1	2	2	1	3	1	1	1	3	5	NA	NA	NA	NA	NA	NA	NA	NA	NA	NA
284	10	1	2	1	4	3	1	10	7	2	9	38	32	24	56	0	1	1	1	0	0	0	43	0
284	10	1	3	1	1	4	1	10	5	2	7	25	35	26	61	0	0	0	1	0	0	0	49	0
285	15	1	0	6	0	3	2	8	3	8	11	28	35	27	62	4	8	12	2	0	0	0	36	1	38	2	1	2	3	1	2	2	2	4	0	1	0	2	5	0	0	0	0	0	0	0	0	0	0
285	15	1	1	2	1	0	1	8	1	3	4	40	39	26	65	0	5	5	2	4	2	6	38	1	38	2	1	2	3	1	2	2	2	4	0	1	0	2	5	NA	NA	NA	NA	NA	NA	NA	NA	NA	NA
285	15	1	2	2	1	1	0	9	2	2	4	32	36	28	64	0	5	5	2	0	1	1	34	1
285	15	1	3	1	1	2	0	9	3	1	4	29	34	23	57	0	1	1	1	0	0	0	45	0
286	12	1	0	4	4	4	2	8	8	6	14	31	33	30	63	9	8	17	3	0	4	4	37	0	36	1	1	2	3	1	1	1	2	4	0	1	0	3	5	0	0	0	0	0	0	0	0	0	0
286	12	1	1	0	2	2	1	8	4	1	5	32	44	30	74	0	0	0	1	0	2	2	37	2	36	1	1	2	3	1	1	1	2	4	0	1	0	3	5	NA	NA	NA	NA	NA	NA	NA	NA	NA	NA
286	12	1	2	2	2	2	1	9	4	3	7	33	44	29	73	0	1	1	2	0	0	0	25	0
286	12	1	3	0	2	2	1	7	4	1	5	29	44	30	74	0	2	2	2	0	2	2	41	0
287	3	0	0	3	2	0	1	9	2	4	6	14	28	23	51	7	14	21	2	2	2	4	42	8	45	2	1	2	3	1	2	1	2	4	1	1	0	2	5	0	0	0	0	0	0	0	0	0	0
287	3	0	1	7	3	4	7	6	7	14	21	14	31	24	55	6	8	14	2	6	6	12	46	10	45	2	1	2	3	1	2	1	2	4	1	1	0	2	5	NA	NA	NA	NA	NA	NA	NA	NA	NA	NA
288	12	1	0	4	3	9	4	5	12	8	20	22	38	22	60	4	8	12	1	2	0	2	46	0	37	2	1	2	3	1	2	1	1	3	0	0	1	3	4	0	0	0	0	0	0	0	0	0	0
288	12	1	1	1	1	10	0	10	11	1	12	28	43	30	73	1	4	5	1	8	2	10	35	0	37	2	1	2	3	1	2	1	1	3	0	0	1	3	4	NA	NA	NA	NA	NA	NA	NA	NA	NA	NA
289	11	0	0	3	2	5	1	8	7	4	11	17	35	24	59	4	13	17	5	2	2	4	41	4	40	2	1	2	3	1	2	1	2	6	0	0	1	3	5	0	0	0	0	0	0	0	0	0	0
289	11	0	1	2	3	4	0	7	7	2	9	26	37	25	62	7	7	14	5	2	0	2	43	5	40	2	1	2	3	1	2	1	2	6	0	0	1	3	5	NA	NA	NA	NA	NA	NA	NA	NA	NA	NA
29	3	0	0	2	2	4	1	5	6	3	9	12	33	30	63	12	8	20	4	0	0	0	37	9	36	2	1	1	3	4	2	1	2	5	1	1	1	3	5	0	0	0	0	0	0	0	0	0	0
29	3	0	1	3	5	6	1	7	11	4	15	21	32	25	57	10	6	16	5	6	2	8	30	2	36	2	1	1	3	4	2	1	2	5	1	1	1	3	5	NA	NA	NA	NA	NA	NA	NA	NA	NA	NA
290	7	1	0	5	3	6	3	9	9	8	17	23	33	24	57	8	13	21	4	0	0	0	44	2	33	2	1	1	3	1	2	2	2	4	0	1	0	3	5	0	0	0	0	0	0	0	0	0	0
290	7	1	1	2	1	5	2	8	6	4	10	30	34	23	57	2	6	8	3	0	4	4	49	4	33	2	1	1	3	1	2	2	2	4	0	1	0	3	5	NA	NA	NA	NA	NA	NA	NA	NA	NA	NA
290	7	1	2	1	2	2	1	6	4	2	6	30	31	25	56	2	3	5	2	0	1	1	46	6
290	7	1	3	2	1	1	1	7	2	3	5	24	31	24	55	3	11	14	4	0	2	2	48	4
291	17	1	0	5	1	3	0	9	4	5	9	18	38	24	62	4	8	12	3	0	0	0	40	5	36	1	1	1	3	1	1	1	2	6	1	1	1	2	5	0	0	0	0	0	0	0	0	0	0
291	17	1	2	4	4	5	0	6	9	4	13	21	34	23	57	0	4	4	4	0	0	0	40	0
292	6	0	0	6	4	4	1	9	8	7	15	33	31	23	54	11	14	25	1	2	4	6	42	2	35	1	1	2	3	1	1	2	2	5	1	1	1	2	5	0	0	0	0	0	0	0	0	0	0
292	6	0	1	2	1	0	1	10	1	3	4	34	37	26	63	1	5	6	1	0	2	2	29	0	35	1	1	2	3	1	1	2	2	5	1	1	1	2	5	NA	NA	NA	NA	NA	NA	NA	NA	NA	NA
293	21	0	0	2	2	4	2	8	6	4	10	18	38	25	63	4	8	12	1	0	0	0	36	0	35	2	1	1	3	1	2	1	2	6	1	1	1	3	5	0	0	0	0	0	0	0	0	0	0
293	21	0	1	0	1	5	0	7	6	0	6	24	38	20	58	0	0	0	1	0	0	0	35	0	35	2	1	1	3	1	2	1	2	6	1	1	1	3	5	NA	NA	NA	NA	NA	NA	NA	NA	NA	NA
294	20	1	0	5	2	3	1	9	5	6	11	40	38	27	65	5	16	21	4	0	2	2	36	2	39	2	1	2	3	1	2	1	2	4	0	1	0	3	4	0	0	0	0	0	0	0	0	0	0
294	20	1	1	3	4	3	0	10	7	3	10	32	34	24	58	1	0	1	4	0	0	0	38	4	39	2	1	2	3	1	2	1	2	4	0	1	0	3	4	NA	NA	NA	NA	NA	NA	NA	NA	NA	NA
295	11	0	0	3	3	3	0	10	6	3	9	19	33	21	54	4	7	11	1	0	0	0	31	0	32	1	1	2	3	1	1	2	1	4	0	1	0	3	6	0	0	0	0	0	0	0	0	0	0
295	11	0	1	1	4	1	0	10	5	1	6	14	30	21	51	0	0	0	1	0	2	2	41	0	32	1	1	2	3	1	1	2	1	4	0	1	0	3	6	NA	NA	NA	NA	NA	NA	NA	NA	NA	NA
296	15	1	0	4	4	7	1	5	11	5	16	4	28	21	49	4	8	12	4	0	2	2	34	8	36	2	1	1	3	1	2	2	1	4	0	1	1	2	4	0	0	0	0	0	0	0	0	0	0
296	15	1	1	2	2	2	1	6	4	3	7	10	28	20	48	0	4	4	4	0	2	2	39	5	36	2	1	1	3	1	2	2	1	4	0	1	1	2	4	NA	NA	NA	NA	NA	NA	NA	NA	NA	NA
296	15	1	2	1	2	3	1	5	5	2	7	13	28	22	50	0	4	4	4	0	2	2	44	3
297	19	0	0	8	4	8	3	6	12	11	23	30	32	24	56	16	16	32	2	6	6	12	47	4	36	2	1	2	3	3	2	1	1	4	0	0	1	3	5	0	0	0	0	0	0	0	0	0	0
297	19	0	1	6	4	7	4	6	11	10	21	25	35	27	62	4	13	17	3	8	8	16	38	1	36	2	1	2	3	3	2	1	1	4	0	0	1	3	5	NA	NA	NA	NA	NA	NA	NA	NA	NA	NA
298	17	1	0	3	2	3	1	5	5	4	9	22	30	27	57	4	5	9	3	4	0	4	45	3	50	1	1	2	3	1	1	1	2	4	1	1	0	3	5	0	0	0	0	0	0	0	0	0	0
298	17	1	1	3	1	4	1	6	5	4	9	21	35	23	58	0	0	0	3	0	0	0	43	1	50	1	1	2	3	1	1	1	2	4	1	1	0	3	5	NA	NA	NA	NA	NA	NA	NA	NA	NA	NA
298	17	1	2	1	3	4	0	9	7	1	8	31	39	24	63	0	1	1	4	1	0	1	39	3
299	21	0	0	2	2	1	3	8	3	5	8	15	37	25	62	4	9	13	4	2	2	4	36	5	31	2	1	1	3	1	2	2	2	5	0	1	1	3	2	0	0	0	0	0	0	0	0	0	0
299	21	0	1	1	0	1	3	10	1	4	5	9	35	23	58	0	2	2	4	2	4	6	43	0	31	2	1	1	3	1	2	2	2	5	0	1	1	3	2	NA	NA	NA	NA	NA	NA	NA	NA	NA	NA
3	15	1	0	2	2	4	2	8	6	4	10	18	44	30	74	5	8	13	2	0	2	2	27	0	34	2	1	2	3	1	2	2	1	4	0	1	0	3	6	0	0	0	0	0	0	1	0	0	0
3	15	1	1	1	2	4	0	9	6	1	7	20	40	27	67	0	2	2	1	2	0	2	41	0	34	2	1	2	3	1	2	2	1	4	0	1	0	3	6	NA	NA	NA	NA	NA	NA	NA	NA	NA	NA
3	15	1	2	0	4	5	3	6	9	3	12	18	30	21	51	2	11	13	4	4	2	6	52	4
3	15	1	3	1	4	5	1	7	9	2	11	14	29	23	52	1	9	10	4	0	0	0	47	2
30	14	0	0	7	5	4	5	5	9	12	21	12	27	21	48	7	21	28	4	4	6	10	44	6	32	2	1	2	3	5	2	2	1	3	0	1	0	2	5	0	0	0	1	1	0	0	0	0	0
30	14	0	1	7	5	4	4	6	9	11	20	30	31	23	54	10	14	24	4	4	8	12	43	5	32	2	1	2	3	5	2	2	1	3	0	1	0	2	5	NA	NA	NA	NA	NA	NA	NA	NA	NA	NA
300	8	0	0	6	3	5	1	9	8	7	15	24	34	25	59	5	7	12	2	2	2	4	34	3	29	2	1	1	3	1	2	2	2	6	0	1	0	2	3	0	0	0	0	0	0	0	0	0	0
300	8	0	1	3	3	5	1	5	8	4	12	37	32	21	53	2	2	4	2	6	10	16	41	5	29	2	1	1	3	1	2	2	2	6	0	1	0	2	3	NA	NA	NA	NA	NA	NA	NA	NA	NA	NA
301	20	1	0	2	3	8	1	7	11	3	14	26	38	29	67	6	7	13	5	0	2	2	56	1	35	2	1	2	3	1	2	1	2	4	1	1	1	3	5	0	0	0	0	0	0	0	0	0	0
301	20	1	1	1	3	9	1	9	12	2	14	25	31	29	60	0	0	0	5	0	0	0	51	2	35	2	1	2	3	1	2	1	2	4	1	1	1	3	5	NA	NA	NA	NA	NA	NA	NA	NA	NA	NA
302	8	0	0	4	1	3	1	9	4	5	9	13	31	21	52	5	6	11	2	2	2	4	33	3	32	2	1	2	3	1	2	1	1	5	1	1	1	3	5	0	0	0	0	0	0	0	0	0	0
302	8	0	1	1	1	2	2	9	3	3	6	32	34	27	61	0	2	2	2	0	2	2	44	5	32	2	1	2	3	1	2	1	1	5	1	1	1	3	5	NA	NA	NA	NA	NA	NA	NA	NA	NA	NA
303	21	0	0	3	0	3	2	9	3	5	8	37	35	23	58	4	5	9	1	0	2	2	36	4	43	1	1	2	3	1	1	1	2	4	1	1	1	2	5	0	0	0	0	0	0	0	0	0	0
303	21	0	1	0	1	0	2	10	1	2	3	27	36	23	59	0	0	0	2	4	2	6	36	0	43	1	1	2	3	1	1	1	2	4	1	1	1	2	5	NA	NA	NA	NA	NA	NA	NA	NA	NA	NA
304	6	0	0	4	1	2	0	7	3	4	7	25	32	24	56	4	5	9	4	0	0	0	40	0	45	1	1	1	3	1	1	1	2	4	0	1	0	2	4	0	0	0	1	0	0	0	0	0	0
304	6	0	1	1	1	0	1	8	1	2	3	28	32	22	54	1	0	1	4	0	2	2	31	3	45	1	1	1	3	1	1	1	2	4	0	1	0	2	4	NA	NA	NA	NA	NA	NA	NA	NA	NA	NA
305	4	1	0	4	2	6	3	2	8	7	15	6	29	19	48	4	5	9	1	0	0	0	36	5	42	1	1	2	3	1	1	2	1	3	0	1	1	3	4	0	0	0	0	0	0	0	1	0	0
306	10	1	0	5	0	3	3	7	3	8	11	18	28	24	52	4	6	10	4	2	2	4	37	10	37	2	1	2	3	4	2	2	2	4	0	1	0	3	3	0	0	0	0	0	0	0	0	0	0
306	10	1	1	3	2	3	3	6	5	6	11	33	32	28	60	0	4	4	2	2	0	2	36	5	37	2	1	2	3	4	2	2	2	4	0	1	0	3	3	NA	NA	NA	NA	NA	NA	NA	NA	NA	NA
306	10	1	2	2	1	3	4	7	4	6	10	27	32	23	55	0	7	7	4	3	0	3	31	5
306	10	1	3	2	2	4	3	6	6	5	11	28	39	28	67	0	6	6	4	0	0	0	30	5
307	17	1	0	5	4	10	2	5	14	7	21	19	34	23	57	5	16	21	4	2	8	10	38	3	36	2	1	2	3	1	2	1	1	3	0	1	0	2	5	0	0	0	0	0	0	0	0	0	0
307	17	1	1	1	1	5	2	5	6	3	9	35	34	24	58	3	9	12	2	2	2	4	42	0	36	2	1	2	3	1	2	1	1	3	0	1	0	2	5	NA	NA	NA	NA	NA	NA	NA	NA	NA	NA
307	17	1	2	2	4	10	4	5	14	6	20	30	41	30	71	7	16	23	4	2	4	6	43	0
307	17	1	3	1	4	9	2	4	13	3	16	28	32	22	54	14	24	38	4	8	6	14	46	6
308	18	0	0	2	2	5	0	9	7	2	9	24	34	25	59	6	11	17	4	0	2	2	40	5	33	2	1	2	3	1	2	1	1	4	0	1	0	2	4	0	0	0	0	0	0	1	0	0	0
308	18	0	1	0	1	3	0	8	4	0	4	29	30	22	52	2	2	4	4	0	0	0	33	7	33	2	1	2	3	1	2	1	1	4	0	1	0	2	4	NA	NA	NA	NA	NA	NA	NA	NA	NA	NA
309	20	1	0	3	4	1	4	2	5	7	12	4	27	22	49	4	11	15	1	4	22	26	45	8	36	2	1	2	NA	1	2	1	2	3	0	0	1	3	5	1	1	1	1	1	1	1	0	0	0
309	20	1	1	2	4	2	4	3	6	6	12	4	25	21	46	0	4	4	1	16	24	40	48	8	36	2	1	2	NA	1	2	1	2	3	0	0	1	3	5	NA	NA	NA	NA	NA	NA	NA	NA	NA	NA
309	20	1	2	7	3	3	8	5	6	15	21	11	35	15	50	0	4	4	1	2	3	5	31	4
309	20	1	3	3	1	2	1	9	3	4	7	8	20	17	37	0	10	10	2	12	20	32	48	7
31	18	0	0	4	1	3	2	5	4	6	10	19	35	28	63	4	5	9	2	0	0	0	42	1	37	2	1	2	3	1	2	2	2	4	0	1	0	2	4	0	0	0	0	0	0	0	0	0	0
31	18	0	1	1	2	3	3	6	5	4	9	15	34	23	57	0	1	1	1	0	0	0	38	0	37	2	1	2	3	1	2	2	2	4	0	1	0	2	4	NA	NA	NA	NA	NA	NA	NA	NA	NA	NA
310	4	1	0	4	4	3	1	6	7	5	12	22	29	22	51	5	8	13	4	2	6	8	40	4	36	2	1	2	3	1	2	1	2	5	1	1	1	2	5	0	0	0	0	1	0	1	0	0	0
310	4	1	1	1	4	6	2	9	10	3	13	23	33	26	59	2	2	4	3	2	0	2	37	0	36	2	1	2	3	1	2	1	2	5	1	1	1	2	5	NA	NA	NA	NA	NA	NA	NA	NA	NA	NA
310	4	1	2	1	1	3	1	9	4	2	6	47	33	30	63	1	2	3	4	1	1	2	34	0
310	4	1	3	1	1	2	1	9	3	2	5	22	29	24	53	1	0	1	4	8	0	8	38	0
311	13	0	0	2	5	3	3	8	8	5	13	16	27	26	53	4	5	9	4	6	2	8	37	2	42	1	1	2	3	1	1	2	3	5	1	1	1	3	5	0	0	0	0	0	0	0	0	0	0
312	14	0	0	3	3	2	4	6	5	7	12	8	29	23	52	4	7	11	2	4	0	4	47	3	NA	2	1	1	3	1	2	1	3	6	0	0	1	2	2	0	0	0	0	0	0	0	0	0	0
312	14	0	1	1	2	3	3	7	5	4	9	10	33	22	55	1	1	2	2	2	4	6	41	5	NA	2	1	1	3	1	2	1	3	6	0	0	1	2	2	NA	NA	NA	NA	NA	NA	NA	NA	NA	NA
313	5	1	0	6	2	4	2	6	6	8	14	20	35	26	61	6	8	14	4	4	2	6	37	2	41	2	1	2	3	1	2	2	2	4	0	1	0	3	3	0	0	0	0	0	1	1	0	0	0
313	5	1	1	3	3	4	2	9	7	5	12	25	35	24	59	1	5	6	3	6	0	6	37	3	41	2	1	2	3	1	2	2	2	4	0	1	0	3	3	NA	NA	NA	NA	NA	NA	NA	NA	NA	NA
313	5	1	2	2	2	4	2	8	6	4	10	42	36	22	58	1	2	3	4	0	0	0	32	3
313	5	1	3	1	2	3	1	7	5	2	7	26	29	25	54	4	14	18	4	2	0	2	39	2
314	8	0	0	5	2	4	1	9	6	6	12	3	25	28	53	5	7	12	2	2	2	4	38	4	30	2	1	2	3	1	2	2	3	7	0	1	1	2	4	0	0	0	0	0	0	1	0	0	0
314	8	0	1	3	1	4	1	10	5	4	9	13	34	26	60	2	3	5	4	2	2	4	43	7	30	2	1	2	3	1	2	2	3	7	0	1	1	2	4	NA	NA	NA	NA	NA	NA	NA	NA	NA	NA
315	5	1	0	4	2	6	2	5	8	6	14	6	24	23	47	4	7	11	1	2	0	2	25	3	35	1	1	2	3	1	1	1	1	3	0	0	1	3	5	0	0	0	0	0	0	0	0	0	0
315	5	1	1	1	1	7	3	7	8	4	12	6	32	24	56	0	0	0	2	0	0	0	31	0	35	1	1	2	3	1	1	1	1	3	0	0	1	3	5	NA	NA	NA	NA	NA	NA	NA	NA	NA	NA
315	5	1	2	5	4	7	2	4	11	7	18	7	29	23	52	2	17	19	4	0	0	0	39	2
316	13	0	0	3	5	8	3	7	13	6	19	34	34	23	57	22	23	45	4	0	2	2	37	0	32	1	1	2	3	1	1	1	2	4	1	0	1	3	5	0	0	0	0	0	0	1	0	0	0
316	13	0	1	7	5	9	0	8	14	7	21	15	30	19	49	1	8	9	5	2	4	6	42	2	32	1	1	2	3	1	1	1	2	4	1	0	1	3	5	NA	NA	NA	NA	NA	NA	NA	NA	NA	NA
317	20	1	0	3	3	4	3	2	7	6	13	13	32	20	52	6	9	15	2	0	0	0	44	5	31	2	1	2	3	1	2	1	2	4	0	1	0	3	5	0	0	0	0	0	0	0	0	0	0
317	20	1	1	1	1	3	2	6	4	3	7	12	32	22	54	0	0	0	3	0	0	0	40	4	31	2	1	2	3	1	2	1	2	4	0	1	0	3	5	NA	NA	NA	NA	NA	NA	NA	NA	NA	NA
317	20	1	2	2	1	2	2	8	3	4	7	36	32	22	54	0	2	2	4	0	0	0	34	6
318	10	1	0	2	0	1	2	10	1	4	5	34	40	24	64	4	8	12	2	0	0	0	36	0	28	2	1	1	3	2	2	2	1	3	0	1	0	2	2	0	0	0	0	0	0	0	0	0	0
318	10	1	1	0	0	0	2	10	0	2	2	24	45	26	71	0	1	1	1	0	0	0	36	2	28	2	1	1	3	2	2	2	1	3	0	1	0	2	2	NA	NA	NA	NA	NA	NA	NA	NA	NA	NA
318	10	1	2	0	1	1	1	10	2	1	3	28	30	23	53	0	0	0	1	0	1	1	24	0
318	10	1	3	0	1	3	3	10	4	3	7	31	42	26	68	0	0	0	1	0	0	0	39	4
319	12	1	0	4	1	0	3	8	1	7	8	31	40	27	67	4	5	9	1	2	0	2	29	0	33	2	1	2	3	1	2	2	2	4	0	0	1	2	6	0	0	0	0	0	0	0	0	0	0
319	12	1	1	1	0	0	0	10	0	1	1	38	41	26	67	0	0	0	1	0	2	2	35	2	33	2	1	2	3	1	2	2	2	4	0	0	1	2	6	NA	NA	NA	NA	NA	NA	NA	NA	NA	NA
319	12	1	2	1	0	1	2	8	1	3	4	43	38	26	64	0	2	2	2	1	1	2	24	1
319	12	1	3	1	0	1	1	10	1	2	3	33	34	23	57	0	1	1	1	0	0	0	43	0
32	9	1	0	8	4	9	3	7	13	11	24	20	35	27	62	4	8	12	2	0	2	2	35	3	33	2	1	1	3	1	2	1	2	6	0	0	1	3	4	0	0	0	0	0	0	0	0	0	0
32	9	1	1	5	5	7	1	8	12	6	18	26	28	24	52	4	6	10	1	4	4	8	41	7	33	2	1	1	3	1	2	1	2	6	0	0	1	3	4	NA	NA	NA	NA	NA	NA	NA	NA	NA	NA
32	9	1	2	6	2	7	0	7	9	6	15	22	28	23	51	2	6	8	4	4	3	7	36	8
32	9	1	3	2	3	8	1	10	11	3	14	14	31	23	54	0	5	5	2	0	2	2	38	3
320	6	0	0	4	4	5	1	7	9	5	14	13	29	30	59	7	11	18	4	0	2	2	38	0	37	2	1	2	3	1	2	2	1	4	0	0	1	3	5	0	0	0	0	0	0	0	0	0	0
320	6	0	1	2	4	9	1	4	13	3	16	17	26	22	48	2	2	4	1	0	2	2	44	1	37	2	1	2	3	1	2	2	1	4	0	0	1	3	5	NA	NA	NA	NA	NA	NA	NA	NA	NA	NA
321	6	0	0	3	2	3	1	7	5	4	9	38	38	26	64	4	5	9	1	0	0	0	32	0	33	2	1	1	3	3	2	1	2	4	0	1	0	3	4	0	0	0	0	0	0	0	0	0	0
321	6	0	1	1	1	2	1	10	3	2	5	39	34	23	57	0	2	2	3	0	2	2	25	0	33	2	1	1	3	3	2	1	2	4	0	1	0	3	4	NA	NA	NA	NA	NA	NA	NA	NA	NA	NA
322	19	0	0	4	3	5	1	7	8	5	13	20	31	13	44	4	8	12	4	0	0	0	44	6	38	1	1	2	3	1	1	2	2	4	1	0	0	3	5	0	0	0	0	0	0	0	0	0	0
322	19	0	1	3	6	10	2	7	16	5	21	15	27	18	45	1	2	3	1	0	0	0	43	3	38	1	1	2	3	1	1	2	2	4	1	0	0	3	5	NA	NA	NA	NA	NA	NA	NA	NA	NA	NA
323	10	1	0	2	2	4	1	9	6	3	9	13	36	25	61	4	5	9	1	4	4	8	38	7	35	2	1	2	2	1	2	2	2	5	0	0	0	3	5	0	0	0	0	0	0	0	0	0	0
323	10	1	1	3	0	4	1	10	4	4	8	27	38	28	66	0	0	0	1	0	0	0	33	6	35	2	1	2	2	1	2	2	2	5	0	0	0	3	5	NA	NA	NA	NA	NA	NA	NA	NA	NA	NA
323	10	1	2	1	0	1	1	10	1	2	3	36	41	30	71	0	0	0	2	0	1	1	28	6
323	10	1	3	1	1	3	3	10	4	4	8	27	41	28	69	0	0	0	2	0	0	0	36	8
324	12	1	0	4	2	1	1	8	3	5	8	25	27	24	51	7	8	15	2	0	0	0	33	1	35	2	1	2	3	1	2	2	2	6	0	0	0	3	5	0	0	0	0	0	0	0	0	0	0
324	12	1	1	2	3	2	2	9	5	4	9	37	36	30	66	3	1	4	1	0	2	2	34	0	35	2	1	2	3	1	2	2	2	6	0	0	0	3	5	NA	NA	NA	NA	NA	NA	NA	NA	NA	NA
324	12	1	2	1	1	1	2	8	2	3	5	36	35	26	61	1	0	1	2	0	0	0	26	1
325	15	1	0	6	3	3	1	3	6	7	13	26	31	20	51	9	14	23	3	4	6	10	36	6	30	2	1	2	3	1	2	1	2	4	1	1	1	2	5	0	0	0	0	0	0	0	0	0	0
325	15	1	1	4	3	5	1	5	8	5	13	20	29	23	52	3	7	10	3	4	4	8	51	3	30	2	1	2	3	1	2	1	2	4	1	1	1	2	5	NA	NA	NA	NA	NA	NA	NA	NA	NA	NA
325	15	1	2	4	3	5	1	3	8	5	13	21	34	21	55	8	14	22	4	1	2	3	58	5
326	15	1	0	7	3	7	2	8	10	9	19	14	32	25	57	4	6	10	1	0	0	0	36	2	44	2	1	1	3	4	2	1	2	5	0	0	1	2	3	0	0	0	0	0	0	0	0	0	0
326	15	1	1	0	3	3	0	6	6	0	6	13	32	24	56	0	2	2	1	0	0	0	39	0	44	2	1	1	3	4	2	1	2	5	0	0	1	2	3	NA	NA	NA	NA	NA	NA	NA	NA	NA	NA
326	15	1	2	2	2	10	3	4	12	5	17	32	31	27	58	3	1	4	1	0	0	0	38	0
327	20	1	0	5	2	5	1	8	7	6	13	0	35	24	59	4	10	14	1	2	0	2	40	0	34	2	1	2	3	1	2	1	2	4	0	1	1	3	5	0	0	0	0	0	0	0	0	0	0
327	20	1	1	1	2	1	0	8	3	1	4	3	30	24	54	0	0	0	1	0	2	2	34	3	34	2	1	2	3	1	2	1	2	4	0	1	1	3	5	NA	NA	NA	NA	NA	NA	NA	NA	NA	NA
328	15	1	0	4	1	2	1	5	3	5	8	27	30	27	57	4	5	9	4	6	6	12	51	2	42	2	1	2	3	2	2	1	2	4	1	1	0	3	5	0	0	0	0	1	1	1	0	0	0
328	15	1	1	1	1	4	2	7	5	3	8	22	33	23	56	1	3	4	3	0	0	0	42	5	42	2	1	2	3	2	2	1	2	4	1	1	0	3	5	NA	NA	NA	NA	NA	NA	NA	NA	NA	NA
328	15	1	3	0	2	4	3	4	6	3	9	15	35	24	59	0	6	6	4	2	2	4	55	5
329	5	1	0	4	2	3	1	9	5	5	10	40	36	23	59	6	7	13	4	0	0	0	36	5	32	2	1	2	1	2	2	2	1	4	0	1	1	2	4	0	0	0	0	0	0	0	0	0	0
329	5	1	1	4	4	7	3	6	11	7	18	34	36	20	56	1	1	2	3	4	2	6	41	10	32	2	1	2	1	2	2	2	1	4	0	1	1	2	4	NA	NA	NA	NA	NA	NA	NA	NA	NA	NA
329	5	1	2	2	3	5	2	7	8	4	12	29	35	27	62	2	1	3	4	1	0	1	44	8
329	5	1	3	6	5	6	1	5	11	7	18	16	29	19	48	0	4	4	4	6	0	6	51	9
33	15	1	0	3	4	3	1	9	7	4	11	35	43	28	71	9	16	25	2	2	2	4	32	2	40	2	1	2	3	1	2	1	2	4	1	1	0	3	6	0	0	0	0	0	0	0	0	0	0
33	15	1	1	1	2	4	1	9	6	2	8	33	41	28	69	1	6	7	1	4	2	6	39	1	40	2	1	2	3	1	2	1	2	4	1	1	0	3	6	NA	NA	NA	NA	NA	NA	NA	NA	NA	NA
33	15	1	2	3	4	4	0	9	8	3	11	38	39	23	62	3	4	7	2	3	1	4	40	0
33	15	1	3	1	4	2	2	9	6	3	9	27	38	28	66	6	5	11	5	6	2	8	46	2
330	20	1	0	8	1	4	2	10	5	10	15	6	27	24	51	9	12	21	2	18	24	42	48	8	40	1	1	2	3	1	1	2	2	6	0	1	1	3	5	0	0	0	0	0	0	0	0	0	0
331	1	0	0	2	3	6	2	6	9	4	13	33	35	27	62	4	10	14	1	4	2	6	29	1	40	2	1	2	3	1	2	1	1	4	0	1	0	2	5	0	0	0	0	0	0	0	0	0	0
331	1	0	1	1	1	4	0	9	5	1	6	24	30	23	53	0	4	4	1	0	4	4	35	3	40	2	1	2	3	1	2	1	1	4	0	1	0	2	5	NA	NA	NA	NA	NA	NA	NA	NA	NA	NA
332	10	1	0	2	2	2	2	8	4	4	8	21	29	26	55	7	15	22	4	4	2	6	37	3	39	1	1	2	3	1	1	1	2	4	1	1	0	3	5	0	0	0	0	0	0	0	0	0	0
332	10	1	1	0	2	5	1	5	7	1	8	22	32	23	55	4	2	6	4	0	2	2	39	3	39	1	1	2	3	1	1	1	2	4	1	1	0	3	5	NA	NA	NA	NA	NA	NA	NA	NA	NA	NA
332	10	1	2	0	0	1	0	9	1	0	1	27	32	24	56	2	2	4	2	1	1	2	37	0
333	17	1	0	3	3	3	4	5	6	7	13	37	35	23	58	4	5	9	3	0	0	0	39	1	49	2	1	2	3	1	2	1	2	4	1	1	1	3	4	0	0	0	0	0	0	0	0	0	0
333	17	1	1	2	4	5	2	7	9	4	13	29	39	26	65	0	2	2	4	0	2	2	48	2	49	2	1	2	3	1	2	1	2	4	1	1	1	3	4	NA	NA	NA	NA	NA	NA	NA	NA	NA	NA
334	21	0	0	4	1	4	1	6	5	5	10	26	32	23	55	4	6	10	2	0	0	0	41	1	30	2	1	1	3	1	2	2	1	5	0	0	1	2	5	0	0	0	0	0	0	0	0	0	0
334	21	0	1	1	2	5	1	9	7	2	9	15	32	23	55	0	2	2	4	6	6	12	49	2	30	2	1	1	3	1	2	2	1	5	0	0	1	2	5	NA	NA	NA	NA	NA	NA	NA	NA	NA	NA
335	12	1	0	3	3	5	3	9	8	6	14	8	33	16	49	4	10	14	2	0	0	0	38	0	NA	1	1	2	3	5	4	1	3	5	0	0	1	3	2	0	0	0	0	0	0	0	0	0	0
335	12	1	1	1	2	7	3	9	9	4	13	12	32	22	54	0	0	0	3	0	0	0	33	4	NA	1	1	2	3	5	4	1	3	5	0	0	1	3	2	NA	NA	NA	NA	NA	NA	NA	NA	NA	NA
335	12	1	2	2	1	1	1	10	2	3	5	25	33	25	58	0	0	0	4	2	0	2	26	2
335	12	1	3	2	0	0	2	10	0	4	4	20	36	24	60	0	0	0	4	0	0	0	40	1
336	8	0	0	3	2	4	3	8	6	6	12	19	36	25	61	4	7	11	1	0	4	4	41	3	NA	1	1	2	3	4	2	1	3	5	0	1	0	3	3	0	0	0	0	0	0	0	0	0	0
336	8	0	1	1	2	6	4	9	8	5	13	21	34	25	59	1	0	1	2	2	4	6	41	1	NA	1	1	2	3	4	2	1	3	5	0	1	0	3	3	NA	NA	NA	NA	NA	NA	NA	NA	NA	NA
337	18	0	0	3	0	3	0	10	3	3	6	14	39	27	66	4	5	9	4	0	2	2	35	4	51	1	1	2	3	1	1	2	3	3	1	1	0	3	3	0	0	0	0	0	0	0	0	0	0
337	18	0	1	1	2	3	1	10	5	2	7	17	37	23	60	0	0	0	4	0	0	0	32	7	51	1	1	2	3	1	1	2	3	3	1	1	0	3	3	NA	NA	NA	NA	NA	NA	NA	NA	NA	NA
338	10	1	0	2	1	2	3	10	3	5	8	32	32	28	60	4	7	11	2	0	0	0	36	2	38	2	1	2	3	1	2	1	2	4	0	1	0	3	5	0	0	0	0	0	0	0	0	0	0
338	10	1	1	0	0	2	0	10	2	0	2	33	33	24	57	0	2	2	1	0	0	0	36	3	38	2	1	2	3	1	2	1	2	4	0	1	0	3	5	NA	NA	NA	NA	NA	NA	NA	NA	NA	NA
338	10	1	2	0	1	2	1	10	3	1	4	37	33	26	59	0	0	0	1	0	0	0	40	1
338	10	1	3	0	1	2	1	9	3	1	4	28	35	25	60	0	0	0	2	0	0	0	46	5
339	13	0	0	2	3	2	1	10	5	3	8	19	32	25	57	6	8	14	2	0	0	0	32	1	37	1	1	1	3	4	1	2	2	4	0	1	0	3	5	0	0	0	0	0	0	0	0	0	0
339	13	0	1	0	1	3	0	10	4	0	4	17	25	18	43	0	0	0	1	0	2	2	31	0	37	1	1	1	3	4	1	2	2	4	0	1	0	3	5	NA	NA	NA	NA	NA	NA	NA	NA	NA	NA
34	19	0	0	5	3	2	4	4	5	9	14	5	24	20	44	7	7	14	4	2	2	4	38	1	37	1	1	2	3	1	1	1	2	6	0	0	1	3	5	0	0	0	0	0	0	0	0	0	0
34	19	0	1	2	1	1	1	6	2	3	5	14	22	18	40	0	1	1	4	4	2	6	42	3	37	1	1	2	3	1	1	1	2	6	0	0	1	3	5	NA	NA	NA	NA	NA	NA	NA	NA	NA	NA
340	21	0	0	2	2	5	0	8	7	2	9	20	33	24	57	4	16	20	1	10	10	20	44	1	33	2	1	2	3	1	2	2	2	5	0	1	0	3	5	0	0	0	1	0	1	0	0	0	0
340	21	0	1	0	0	4	0	8	4	0	4	22	44	29	73	2	4	6	1	4	8	12	48	0	33	2	1	2	3	1	2	2	2	5	0	1	0	3	5	NA	NA	NA	NA	NA	NA	NA	NA	NA	NA
341	3	0	0	7	3	5	5	6	8	12	20	33	38	26	64	5	6	11	4	0	2	2	38	3	30	2	1	1	3	3	2	2	1	3	0	1	0	3	2	0	0	0	0	0	0	0	0	0	0
341	3	0	1	3	4	6	2	5	10	5	15	30	35	27	62	0	5	5	4	2	2	4	44	4	30	2	1	1	3	3	2	2	1	3	0	1	0	3	2	NA	NA	NA	NA	NA	NA	NA	NA	NA	NA
342	9	1	0	5	3	2	5	7	5	10	15	19	29	22	51	4	7	11	4	0	0	0	44	4	29	2	1	1	3	1	2	1	2	6	0	1	1	2	4	0	0	0	0	0	1	0	0	0	0
342	9	1	1	1	1	4	1	7	5	2	7	29	34	22	56	0	0	0	1	0	0	0	40	2	29	2	1	1	3	1	2	1	2	6	0	1	1	2	4	NA	NA	NA	NA	NA	NA	NA	NA	NA	NA
342	9	1	2	0	1	1	1	10	2	1	3	38	39	29	68	0	4	4	2	0	0	0	36	0
343	8	0	0	3	1	2	1	8	3	4	7	14	33	24	57	4	5	9	1	2	2	4	30	5	35	2	1	1	3	1	2	2	2	7	0	0	1	3	5	0	0	0	0	0	0	0	0	0	0
343	8	0	1	1	1	3	1	8	4	2	6	18	32	21	53	1	9	10	5	0	0	0	29	4	35	2	1	1	3	1	2	2	2	7	0	0	1	3	5	NA	NA	NA	NA	NA	NA	NA	NA	NA	NA
344	5	1	0	5	0	4	1	8	4	6	10	35	27	30	57	4	7	11	2	0	0	0	36	4	50	1	1	2	3	1	1	1	3	6	1	1	0	3	5	0	0	0	0	0	0	0	0	0	0
344	5	1	1	2	1	2	1	8	3	3	6	31	28	19	47	2	1	3	3	0	0	0	36	6	50	1	1	2	3	1	1	1	3	6	1	1	0	3	5	NA	NA	NA	NA	NA	NA	NA	NA	NA	NA
344	5	1	2	4	2	3	1	9	5	5	10	38	29	23	52	6	10	16	4	4	3	7	56	7
344	5	1	3	2	1	1	2	7	2	4	6	32	31	24	55	1	2	3	4	0	2	2	36	8
345	19	0	0	4	3	3	4	5	6	8	14	22	33	24	57	5	7	12	2	2	4	6	44	8	41	2	1	2	3	1	2	2	1	3	1	1	0	3	4	0	0	0	0	1	0	0	0	0	0
346	13	0	0	3	3	3	6	9	6	9	15	26	39	30	69	4	11	15	1	0	0	0	38	2	29	2	1	2	3	1	2	1	1	6	1	1	1	3	5	0	0	0	0	0	1	0	0	0	0
346	13	0	1	1	2	0	2	10	2	3	5	26	35	23	58	1	2	3	2	0	2	2	50	1	29	2	1	2	3	1	2	1	1	6	1	1	1	3	5	NA	NA	NA	NA	NA	NA	NA	NA	NA	NA
347	9	1	0	2	2	5	4	4	7	6	13	16	30	24	54	5	7	12	4	0	0	0	37	0	35	2	1	1	3	1	2	2	2	5	0	1	0	2	4	0	0	0	0	0	0	0	0	0	0
347	9	1	1	1	2	3	2	6	5	3	8	26	30	20	50	0	2	2	1	0	2	2	38	4	35	2	1	1	3	1	2	2	2	5	0	1	0	2	4	NA	NA	NA	NA	NA	NA	NA	NA	NA	NA
347	9	1	2	0	1	3	1	5	4	1	5	30	29	18	47	0	4	4	4	0	1	1	43	0
347	9	1	3	0	1	2	1	8	3	1	4	23	38	22	60	0	2	2	1	0	0	0	35	4
348	16	0	0	3	5	6	4	7	11	7	18	18	37	22	59	6	11	17	2	0	0	0	25	1	39	2	1	2	3	1	2	1	2	4	0	1	0	2	5	0	0	0	0	0	0	0	0	0	0
348	16	0	1	2	3	9	3	5	12	5	17	28	33	19	52	8	16	24	3	8	2	10	49	1	39	2	1	2	3	1	2	1	2	4	0	1	0	2	5	NA	NA	NA	NA	NA	NA	NA	NA	NA	NA
349	8	0	0	2	1	4	2	7	5	4	9	20	23	20	43	11	8	19	1	0	4	4	49	2	38	2	1	1	3	3	2	1	3	6	0	1	0	2	5	0	0	0	0	0	0	0	0	0	0
349	8	0	1	1	2	5	4	9	7	5	12	10	28	19	47	0	3	3	4	0	2	2	44	7	38	2	1	1	3	3	2	1	3	6	0	1	0	2	5	NA	NA	NA	NA	NA	NA	NA	NA	NA	NA
35	8	0	0	3	1	5	1	6	6	4	10	16	32	21	53	4	6	10	4	0	0	0	35	0	36	2	1	1	3	1	1	1	2	5	0	0	1	2	4	0	0	0	0	0	0	0	0	0	0
35	8	0	1	0	1	2	2	9	3	2	5	20	35	28	63	0	0	0	4	0	2	2	40	0	36	2	1	1	3	1	1	1	2	5	0	0	1	2	4	NA	NA	NA	NA	NA	NA	NA	NA	NA	NA
350	5	1	0	2	3	3	1	7	6	3	9	17	29	23	52	5	10	15	2	2	0	2	37	3	33	2	1	1	3	1	2	1	2	4	0	1	0	2	4	0	0	0	0	0	0	0	0	0	0
350	5	1	1	0	2	1	0	8	3	0	3	12	28	20	48	2	5	7	4	4	0	4	48	6	33	2	1	1	3	1	2	1	2	4	0	1	0	2	4	NA	NA	NA	NA	NA	NA	NA	NA	NA	NA
350	5	1	2	1	2	3	0	7	5	1	6	28	29	22	51	2	16	18	4	4	2	6	47	6
351	10	1	0	3	5	4	2	9	9	5	14	19	35	24	59	5	11	16	4	0	0	0	45	2	38	2	1	2	3	1	2	1	2	4	1	1	0	3	5	0	0	0	0	0	0	0	0	0	0
351	10	1	1	0	1	6	1	8	7	1	8	28	33	24	57	2	5	7	5	0	0	0	42	5	38	2	1	2	3	1	2	1	2	4	1	1	0	3	5	NA	NA	NA	NA	NA	NA	NA	NA	NA	NA
351	10	1	2	0	1	4	1	8	5	1	6	29	34	24	58	2	4	6	4	0	0	0	31	5
351	10	1	3	0	1	4	3	9	5	3	8	38	36	24	60	3	3	6	4	0	0	0	40	5
352	16	0	0	4	3	7	4	4	10	8	18	8	29	23	52	12	21	33	4	2	0	2	46	5	35	1	1	2	3	1	1	1	NA	4	1	1	0	3	5	0	0	0	0	0	0	0	0	0	0
352	16	0	1	3	3	6	4	6	9	7	16	16	32	28	60	6	11	17	2	2	0	2	42	9	35	1	1	2	3	1	1	1	NA	4	1	1	0	3	5	NA	NA	NA	NA	NA	NA	NA	NA	NA	NA
353	21	0	0	2	3	3	2	9	6	4	10	16	32	21	53	4	7	11	2	2	4	6	34	3	50	2	1	2	3	1	2	2	2	4	0	1	0	3	5	0	0	0	0	0	0	0	0	0	0
353	21	0	1	2	2	2	4	6	4	6	10	38	34	23	57	2	2	4	4	2	2	4	41	5	50	2	1	2	3	1	2	2	2	4	0	1	0	3	5	NA	NA	NA	NA	NA	NA	NA	NA	NA	NA
354	14	0	0	2	1	4	3	8	5	5	10	24	34	21	55	4	8	12	5	0	0	0	37	2	30	2	1	1	3	1	2	1	2	6	0	1	1	3	5	0	0	0	0	0	0	0	0	0	0
354	14	0	1	1	1	1	1	9	2	2	4	17	36	27	63	2	1	3	4	0	4	4	33	0	30	2	1	1	3	1	2	1	2	6	0	1	1	3	5	NA	NA	NA	NA	NA	NA	NA	NA	NA	NA
355	11	0	0	4	2	7	1	6	9	5	14	9	32	21	53	4	8	12	4	0	0	0	36	0	40	1	1	1	3	1	1	2	2	6	1	1	1	2	4	0	0	0	0	0	0	0	0	0	0
355	11	0	1	3	2	6	2	5	8	5	13	13	31	19	50	1	2	3	1	0	0	0	41	6	40	1	1	1	3	1	1	2	2	6	1	1	1	2	4	NA	NA	NA	NA	NA	NA	NA	NA	NA	NA
356	3	0	0	2	1	4	1	8	5	3	8	29	38	26	64	4	5	9	2	0	2	2	42	4	40	2	1	1	3	NA	1	1	2	5	0	1	0	2	NA	0	0	0	0	0	0	0	0	0	0
356	3	0	1	0	2	6	3	7	8	3	11	35	41	27	68	0	1	1	2	0	0	0	32	2	40	2	1	1	3	NA	1	1	2	5	0	1	0	2	NA	NA	NA	NA	NA	NA	NA	NA	NA	NA	NA
357	12	1	0	3	2	3	0	10	5	3	8	11	33	24	57	4	6	10	2	0	0	0	39	0	36	2	1	2	3	1	2	2	2	5	1	1	0	3	5	0	0	0	0	0	0	0	0	0	0
357	12	1	1	0	1	5	0	10	6	0	6	30	35	26	61	0	2	2	2	0	4	4	46	0	36	2	1	2	3	1	2	2	2	5	1	1	0	3	5	NA	NA	NA	NA	NA	NA	NA	NA	NA	NA
357	12	1	2	0	2	5	2	10	7	2	9	33	38	27	65	0	4	4	2	1	2	3	36	1
357	12	1	3	0	1	7	0	10	8	0	8	33	35	22	57	0	4	4	2	2	2	4	49	0
358	5	1	0	4	4	5	3	9	9	7	16	20	40	27	67	4	7	11	2	0	4	4	32	5	33	2	1	1	3	1	2	2	2	6	1	1	1	3	4	0	0	0	0	0	0	0	0	0	0
358	5	1	2	5	4	5	1	3	9	6	15	22	33	22	55	0	5	5	5	0	0	0	40	2
358	5	1	3	4	5	6	2	8	11	6	17	26	31	26	57	0	2	2	4	2	2	4	42	2
359	2	1	0	5	1	7	1	9	8	6	14	6	33	23	56	4	5	9	4	2	4	6	40	2	30	2	1	2	3	1	2	2	2	6	0	0	1	3	5	0	0	0	0	0	0	0	0	0	0
359	2	1	1	0	2	5	2	9	7	2	9	17	34	28	62	0	3	3	3	0	0	0	38	0	30	2	1	2	3	1	2	2	2	6	0	0	1	3	5	NA	NA	NA	NA	NA	NA	NA	NA	NA	NA
359	2	1	2	3	1	7	0	10	8	3	11	19	36	30	66	0	2	2	2	1	3	4	24	0
359	2	1	3	3	3	8	1	10	11	4	15	20	38	30	68	2	4	6	3	0	0	0	26	0
36	11	0	0	6	0	4	4	9	4	10	14	30	34	24	58	4	5	9	1	0	2	2	43	3	25	1	1	2	3	4	1	1	1	3	0	1	0	2	3	0	0	0	0	0	0	0	0	0	0
36	11	0	1	0	0	2	4	9	2	4	6	7	32	22	54	0	2	2	1	0	0	0	42	5	25	1	1	2	3	4	1	1	1	3	0	1	0	2	3	NA	NA	NA	NA	NA	NA	NA	NA	NA	NA
360	14	0	0	3	2	3	1	8	5	4	9	5	40	25	65	5	6	11	4	0	0	0	39	1	36	1	1	1	3	1	1	1	2	5	1	1	1	2	5	0	0	0	1	1	0	0	0	0	0
360	14	0	1	1	0	2	0	8	2	1	3	28	28	20	48	1	0	1	4	0	0	0	40	1	36	1	1	1	3	1	1	1	2	5	1	1	1	2	5	NA	NA	NA	NA	NA	NA	NA	NA	NA	NA
361	15	1	0	5	1	1	1	10	2	6	8	7	44	30	74	4	7	11	3	0	2	2	29	7	38	1	1	2	3	4	1	2	2	6	1	1	1	3	5	0	0	0	0	0	0	0	0	0	0
361	15	1	1	4	1	1	0	10	2	4	6	23	37	24	61	0	1	1	4	0	0	0	36	1	38	1	1	2	3	4	1	2	2	6	1	1	1	3	5	NA	NA	NA	NA	NA	NA	NA	NA	NA	NA
361	15	1	2	1	0	1	0	9	1	1	2	38	43	28	71	5	2	7	4	0	0	0	23	1
361	15	1	3	1	1	0	0	10	1	1	2	30	36	26	62	0	10	10	4	0	0	0	40	0
362	12	1	0	5	2	4	4	6	6	9	15	23	22	18	40	5	10	15	4	0	0	0	42	1	36	1	1	2	3	1	1	2	2	4	0	0	1	3	6	0	0	0	0	0	0	0	0	0	0
362	12	1	1	2	1	2	4	10	3	6	9	26	31	26	57	0	3	3	4	0	0	0	36	1	36	1	1	2	3	1	1	2	2	4	0	0	1	3	6	NA	NA	NA	NA	NA	NA	NA	NA	NA	NA
362	12	1	2	2	0	0	1	9	0	3	3	27	30	22	52	1	3	4	4	0	0	0	23	3
363	17	1	0	4	3	8	1	9	11	5	16	19	33	23	56	4	6	10	4	8	6	14	40	2	34	2	1	1	3	1	2	1	2	6	1	1	1	3	5	0	0	0	0	0	0	0	0	0	0
364	18	0	0	5	1	4	4	5	5	9	14	24	27	18	45	6	9	15	2	0	2	2	54	3	40	2	1	2	3	3	2	2	2	4	0	1	0	3	3	0	0	0	0	0	0	0	0	0	0
364	18	0	1	1	2	1	1	5	3	2	5	27	29	18	47	4	2	6	4	0	2	2	52	4	40	2	1	2	3	3	2	2	2	4	0	1	0	3	3	NA	NA	NA	NA	NA	NA	NA	NA	NA	NA
365	8	0	0	4	3	6	2	5	9	6	15	29	31	20	51	6	10	16	4	8	4	12	48	6	42	2	1	1	3	NA	2	1	3	5	0	1	0	2	2	0	0	0	0	1	1	1	0	0	0
365	8	0	1	3	3	6	2	5	9	5	14	29	22	20	42	7	5	12	5	6	4	10	59	6	42	2	1	1	3	NA	2	1	3	5	0	1	0	2	2	NA	NA	NA	NA	NA	NA	NA	NA	NA	NA
366	14	0	0	3	2	4	1	8	6	4	10	17	43	28	71	6	7	13	4	6	0	6	29	0	35	2	1	2	3	1	2	1	2	6	1	1	0	3	5	0	0	0	0	0	0	0	0	0	0
366	14	0	1	2	3	6	0	9	9	2	11	25	38	29	67	7	11	18	1	8	6	14	43	0	35	2	1	2	3	1	2	1	2	6	1	1	0	3	5	NA	NA	NA	NA	NA	NA	NA	NA	NA	NA
367	14	0	0	3	1	7	2	8	8	5	13	8	34	28	62	4	10	14	4	4	2	6	44	3	32	2	1	2	3	2	2	1	2	6	0	1	0	2	4	0	0	0	0	0	0	0	0	0	0
367	14	0	1	4	2	7	4	7	9	8	17	9	32	24	56	0	2	2	4	0	6	6	40	0	32	2	1	2	3	2	2	1	2	6	0	1	0	2	4	NA	NA	NA	NA	NA	NA	NA	NA	NA	NA
368	12	1	0	2	2	5	2	6	7	4	11	15	30	21	51	5	5	10	1	0	0	0	35	8	46	2	1	2	3	3	2	1	3	11	0	1	0	2	4	0	0	0	1	1	0	0	0	0	0
368	12	1	1	0	2	5	2	6	7	2	9	34	31	29	60	0	0	0	1	2	0	2	40	8	46	2	1	2	3	3	2	1	3	11	0	1	0	2	4	NA	NA	NA	NA	NA	NA	NA	NA	NA	NA
368	12	1	2	2	2	4	2	9	6	4	10	29	34	26	60	0	1	1	2	0	0	0	28	7
368	12	1	3	2	3	4	2	6	7	4	11	23	36	26	62	0	2	2	2	2	2	4	47	8
369	17	1	0	5	1	4	2	9	5	7	12	34	36	28	64	4	7	11	3	4	2	6	42	3	33	2	1	1	3	1	2	NA	3	8	0	1	0	3	5	0	0	0	0	0	0	0	0	0	0
369	17	1	1	1	1	2	2	10	3	3	6	40	42	29	71	0	1	1	3	0	0	0	38	1	33	2	1	1	3	1	2	NA	3	8	0	1	0	3	5	NA	NA	NA	NA	NA	NA	NA	NA	NA	NA
369	17	1	2	2	2	1	1	10	3	3	6	44	39	25	64	0	5	5	4	0	0	0	32	2
369	17	1	3	2	1	1	0	10	2	2	4	32	35	24	59	0	6	6	2	0	2	2	45	0
37	2	1	0	4	3	9	1	7	12	5	17	25	32	28	60	6	14	20	4	0	0	0	51	3	33	1	1	1	3	4	1	1	1	5	0	1	0	2	2	0	0	0	0	0	0	0	0	0	0
37	2	1	1	1	3	9	1	7	12	2	14	19	33	26	59	0	7	7	4	0	0	0	43	1	33	1	1	1	3	4	1	1	1	5	0	1	0	2	2	NA	NA	NA	NA	NA	NA	NA	NA	NA	NA
37	2	1	2	1	0	2	4	7	2	5	7	31	42	30	72	2	9	11	4	0	0	0	30	2
37	2	1	3	2	2	8	2	9	10	4	14	27	40	30	70	8	10	18	4	0	0	0	31	0
370	18	0	0	3	1	5	0	10	6	3	9	34	38	26	64	7	5	12	4	0	0	0	36	0	39	2	1	2	3	1	2	1	2	4	1	1	0	3	5	0	0	0	0	0	0	0	0	0	0
370	18	0	1	2	3	7	1	8	10	3	13	19	30	24	54	2	2	4	4	2	2	4	44	4	39	2	1	2	3	1	2	1	2	4	1	1	0	3	5	NA	NA	NA	NA	NA	NA	NA	NA	NA	NA
371	12	1	0	2	4	2	1	5	6	3	9	5	21	19	40	5	6	11	2	0	0	0	46	4	33	1	1	1	3	4	1	1	2	4	0	1	0	2	5	0	0	0	0	0	0	0	0	0	0
371	12	1	1	0	2	2	1	5	4	1	5	18	27	24	51	0	1	1	4	2	0	2	41	2	33	1	1	1	3	4	1	1	2	4	0	1	0	2	5	NA	NA	NA	NA	NA	NA	NA	NA	NA	NA
371	12	1	2	0	3	3	3	6	6	3	9	12	26	22	48	4	1	5	4	0	0	0	25	3
371	12	1	3	0	2	2	1	4	4	1	5	3	31	21	52	1	2	3	4	0	0	0	51	1
372	10	1	0	3	3	5	3	5	8	6	14	10	31	22	53	4	6	10	1	8	2	10	49	8	32	2	1	1	3	1	2	1	2	4	0	1	1	2	5	0	0	0	0	0	0	0	0	0	0
372	10	1	1	1	3	4	1	5	7	2	9	21	27	21	48	0	0	0	4	6	2	8	55	7	32	2	1	1	3	1	2	1	2	4	0	1	1	2	5	NA	NA	NA	NA	NA	NA	NA	NA	NA	NA
372	10	1	2	1	3	3	3	8	6	4	10	3	31	23	54	0	0	0	2	2	1	3	54	7
372	10	1	3	0	2	2	0	5	4	0	4	22	35	24	59	0	6	6	4	8	2	10	57	6
373	10	1	0	3	1	5	5	9	6	8	14	31	35	26	61	5	6	11	4	2	2	4	42	0	33	1	1	2	3	4	1	1	2	4	1	1	0	2	4	0	0	0	0	0	0	0	0	0	0
373	10	1	1	2	1	5	3	10	6	5	11	34	42	28	70	0	2	2	2	2	0	2	39	2	33	1	1	2	3	4	1	1	2	4	1	1	0	2	4	NA	NA	NA	NA	NA	NA	NA	NA	NA	NA
373	10	1	2	0	0	1	1	9	1	1	2	40	43	27	70	2	2	4	4	0	0	0	30	2
373	10	1	3	2	2	5	2	9	7	4	11	32	34	26	60	4	5	9	4	0	0	0	46	2
374	6	0	0	4	2	6	2	9	8	6	14	25	35	27	62	12	14	26	4	0	2	2	34	2	30	2	1	1	3	1	2	2	1	5	0	0	1	2	5	0	0	0	0	0	0	0	0	0	0
374	6	0	1	1	3	6	0	9	9	1	10	30	34	24	58	2	10	12	5	0	2	2	39	4	30	2	1	1	3	1	2	2	1	5	0	0	1	2	5	NA	NA	NA	NA	NA	NA	NA	NA	NA	NA
375	18	0	0	5	1	9	2	8	10	7	17	20	35	27	62	7	11	18	4	4	4	8	21	4	30	2	1	2	3	1	2	1	1	6	0	0	1	3	5	0	0	0	0	0	0	0	0	0	0
375	18	0	1	2	2	5	1	7	7	3	10	36	27	23	50	5	5	10	4	0	0	0	34	0	30	2	1	2	3	1	2	1	1	6	0	0	1	3	5	NA	NA	NA	NA	NA	NA	NA	NA	NA	NA
376	6	0	0	3	1	4	2	8	5	5	10	29	27	18	45	4	6	10	1	0	0	0	44	1	32	2	1	2	3	NA	2	1	2	4	1	1	0	3	3	0	0	0	0	0	0	0	0	0	0
376	6	0	1	1	3	1	1	10	4	2	6	29	36	26	62	0	2	2	2	0	2	2	47	0	32	2	1	2	3	NA	2	1	2	4	1	1	0	3	3	NA	NA	NA	NA	NA	NA	NA	NA	NA	NA
377	7	1	0	4	1	7	0	7	8	4	12	20	28	26	54	13	19	32	5	0	4	4	43	3	36	1	1	2	3	1	1	1	2	4	0	1	0	3	5	0	0	0	0	0	0	0	0	0	0
377	7	1	1	3	4	6	2	6	10	5	15	30	28	19	47	12	16	28	3	2	2	4	34	6	36	1	1	2	3	1	1	1	2	4	0	1	0	3	5	NA	NA	NA	NA	NA	NA	NA	NA	NA	NA
377	7	1	2	3	5	9	2	6	14	5	19	13	26	22	48	2	6	8	4	1	1	2	39	4
377	7	1	3	5	2	4	5	6	6	10	16	21	28	22	50	0	5	5	4	0	4	4	38	5
378	17	1	0	3	2	2	1	7	4	4	8	10	30	24	54	4	8	12	4	0	0	0	36	4	33	1	1	1	3	1	1	2	2	6	1	1	1	3	6	0	0	0	0	0	0	0	0	0	0
378	17	1	1	0	2	3	2	6	5	2	7	14	27	24	51	1	5	6	3	2	0	2	29	5	33	1	1	1	3	1	1	2	2	6	1	1	1	3	6	NA	NA	NA	NA	NA	NA	NA	NA	NA	NA
379	13	0	0	2	2	3	2	9	5	4	9	23	39	26	65	4	5	9	1	0	0	0	34	0	44	2	1	2	3	1	2	2	2	4	0	1	0	3	6	0	0	0	0	0	0	0	0	0	0
379	13	0	1	2	1	6	2	10	7	4	11	30	39	29	68	0	0	0	1	0	2	2	32	1	44	2	1	2	3	1	2	2	2	4	0	1	0	3	6	NA	NA	NA	NA	NA	NA	NA	NA	NA	NA
38	10	1	0	4	1	3	2	7	4	6	10	23	39	27	66	4	7	11	1	0	0	0	39	2	36	1	1	2	3	1	1	1	1	5	1	1	0	3	5	0	0	0	0	0	0	0	0	0	0
38	10	1	1	1	3	2	1	6	5	2	7	15	33	21	54	2	2	4	1	0	0	0	38	1	36	1	1	2	3	1	1	1	1	5	1	1	0	3	5	NA	NA	NA	NA	NA	NA	NA	NA	NA	NA
38	10	1	2	0	1	0	0	10	1	0	1	31	43	30	73	1	1	2	1	0	0	0	40	0
38	10	1	3	1	0	0	0	10	0	1	1	36	43	30	73	0	1	1	1	0	0	0	32	1
380	15	1	0	5	4	5	3	8	9	8	17	10	17	19	36	6	9	15	4	22	8	30	34	2	48	1	1	2	3	1	1	1	2	4	1	1	0	3	4	0	0	0	0	0	0	0	0	0	0
380	15	1	1	4	1	6	3	6	7	7	14	17	30	25	55	4	2	6	2	2	0	2	39	0	48	1	1	2	3	1	1	1	2	4	1	1	0	3	4	NA	NA	NA	NA	NA	NA	NA	NA	NA	NA
381	21	0	0	4	4	8	3	6	12	7	19	4	32	21	53	5	7	12	5	2	2	4	49	3	36	2	1	2	3	1	2	1	4	6	0	1	1	3	5	0	0	0	0	0	0	0	0	0	0
382	16	0	0	7	2	3	3	8	5	10	15	29	35	27	62	5	7	12	1	0	0	0	45	0	47	2	1	2	3	1	2	1	2	4	0	1	0	3	3	0	0	0	0	0	0	0	0	0	0
382	16	0	1	5	3	1	2	8	4	7	11	32	32	26	58	0	2	2	1	0	2	2	39	2	47	2	1	2	3	1	2	1	2	4	0	1	0	3	3	NA	NA	NA	NA	NA	NA	NA	NA	NA	NA
383	20	1	0	2	1	3	0	9	4	2	6	28	33	22	55	4	5	9	2	0	4	4	46	1	38	2	2	1	3	1	2	2	2	5	1	1	1	2	5	0	0	0	0	0	0	0	0	0	0
383	20	1	1	1	1	2	1	9	3	2	5	30	31	22	53	1	0	1	2	2	4	6	42	0	38	2	2	1	3	1	2	2	2	5	1	1	1	2	5	NA	NA	NA	NA	NA	NA	NA	NA	NA	NA
383	20	1	2	0	1	0	1	10	1	1	2	40	42	28	70	2	3	5	4	1	0	1	44	3
384	18	0	0	2	0	1	0	9	1	2	3	32	38	30	68	4	7	11	1	0	0	0	24	0	33	2	1	2	3	1	2	2	2	4	0	1	0	2	5	0	0	0	0	0	0	0	0	0	0
384	18	0	1	2	0	0	1	10	0	3	3	33	41	25	66	0	0	0	1	0	0	0	18	0	33	2	1	2	3	1	2	2	2	4	0	1	0	2	5	NA	NA	NA	NA	NA	NA	NA	NA	NA	NA
385	9	1	0	2	2	5	5	5	7	7	14	32	32	28	60	6	5	11	4	0	0	0	44	2	44	2	1	2	3	1	2	1	2	4	0	1	0	3	5	0	0	0	0	0	0	0	0	0	0
385	9	1	1	0	2	4	3	6	6	3	9	39	35	28	63	2	2	4	4	0	0	0	40	6	44	2	1	2	3	1	2	1	2	4	0	1	0	3	5	NA	NA	NA	NA	NA	NA	NA	NA	NA	NA
385	9	1	2	1	1	3	1	7	4	2	6	28	36	30	66	0	0	0	2	0	0	0	33	2
385	9	1	3	1	1	3	3	6	4	4	8	25	34	24	58	2	2	4	2	0	0	0	42	5
386	20	1	0	3	2	4	1	9	6	4	10	29	36	24	60	4	5	9	1	0	2	2	34	3	33	1	1	2	3	4	1	2	1	5	1	1	1	2	5	0	0	0	0	0	0	0	0	0	0
387	1	0	0	5	4	3	5	5	7	10	17	30	42	26	68	6	14	20	4	4	0	4	41	9	33	2	1	2	NA	1	2	1	1	3	0	1	0	2	4	0	0	0	0	0	0	0	0	0	0
387	1	0	1	5	4	5	5	8	9	10	19	24	31	22	53	4	7	11	4	2	6	8	44	9	33	2	1	2	NA	1	2	1	1	3	0	1	0	2	4	NA	NA	NA	NA	NA	NA	NA	NA	NA	NA
388	17	1	0	3	4	6	3	5	10	6	16	19	35	21	56	4	7	11	1	2	2	4	41	5	39	1	1	2	3	1	1	1	1	5	1	1	1	3	5	0	0	0	0	0	0	0	0	0	0
388	17	1	1	1	4	6	5	10	10	6	16	10	38	26	64	0	4	4	3	0	2	2	21	4	39	1	1	2	3	1	1	1	1	5	1	1	1	3	5	NA	NA	NA	NA	NA	NA	NA	NA	NA	NA
389	21	0	0	2	1	2	0	8	3	2	5	0	35	23	58	4	5	9	2	0	0	0	30	8	36	2	1	2	3	1	2	2	2	5	0	0	0	2	4	0	0	0	0	0	0	0	0	0	0
389	21	0	1	0	1	1	0	10	2	0	2	35	32	23	55	0	0	0	1	0	0	0	40	2	36	2	1	2	3	1	2	2	2	5	0	0	0	2	4	NA	NA	NA	NA	NA	NA	NA	NA	NA	NA
39	19	0	0	3	4	6	1	10	10	4	14	32	35	25	60	4	5	9	2	0	0	0	31	1	35	2	1	2	3	1	2	2	2	6	0	1	0	3	5	0	0	0	0	0	0	0	0	0	0
39	19	0	1	1	4	4	4	5	8	5	13	35	34	23	57	0	3	3	1	2	0	2	38	0	35	2	1	2	3	1	2	2	2	6	0	1	0	3	5	NA	NA	NA	NA	NA	NA	NA	NA	NA	NA
390	4	1	0	4	4	8	4	7	12	8	20	3	23	20	43	5	5	10	4	0	0	0	39	5	36	1	1	1	3	1	1	2	2	5	0	0	0	3	3	0	0	0	0	0	0	0	0	0	0
390	4	1	1	5	6	7	2	5	13	7	20	11	25	18	43	1	1	2	2	10	4	14	36	4	36	1	1	1	3	1	1	2	2	5	0	0	0	3	3	NA	NA	NA	NA	NA	NA	NA	NA	NA	NA
390	4	1	2	5	4	6	4	5	10	9	19	9	29	20	49	0	0	0	4	0	0	0	40	5
391	6	0	0	3	2	3	3	7	5	6	11	36	31	24	55	8	19	27	4	4	0	4	38	5	44	1	1	2	3	1	1	1	2	4	1	1	1	3	5	0	0	0	0	0	0	0	0	0	0
391	6	0	1	0	2	4	1	3	6	1	7	23	28	21	49	0	7	7	4	2	0	2	43	2	44	1	1	2	3	1	1	1	2	4	1	1	1	3	5	NA	NA	NA	NA	NA	NA	NA	NA	NA	NA
392	16	0	0	9	1	6	0	9	7	9	16	14	27	23	50	4	8	12	1	0	0	0	54	0	46	2	1	2	3	1	2	1	2	4	0	0	0	2	4	0	0	0	0	0	0	0	0	0	0
393	16	0	0	4	2	8	0	6	10	4	14	11	39	25	64	4	6	10	4	6	2	8	47	0	45	1	1	2	3	1	1	1	2	4	0	1	0	2	4	0	0	0	0	0	0	0	0	0	0
393	16	0	1	1	2	5	0	10	7	1	8	21	33	26	59	6	10	16	4	2	4	6	39	1	45	1	1	2	3	1	1	1	2	4	0	1	0	2	4	NA	NA	NA	NA	NA	NA	NA	NA	NA	NA
394	18	0	0	5	2	2	3	8	4	8	12	21	32	22	54	4	12	16	1	0	0	0	42	4	33	2	1	1	3	1	2	1	2	6	0	1	1	3	3	0	0	0	0	0	0	0	0	0	0
394	18	0	1	0	2	2	5	10	4	5	9	0	25	28	53	0	0	0	4	0	0	0	43	4	33	2	1	1	3	1	2	1	2	6	0	1	1	3	3	NA	NA	NA	NA	NA	NA	NA	NA	NA	NA
395	13	0	0	5	0	6	5	6	6	10	16	27	35	29	64	10	12	22	2	0	0	0	31	1	35	1	1	2	3	1	1	1	2	4	1	1	1	3	4	0	0	0	0	0	0	0	0	0	0
395	13	0	1	1	1	1	1	9	2	2	4	26	33	24	57	1	3	4	2	0	0	0	40	0	35	1	1	2	3	1	1	1	2	4	1	1	1	3	4	NA	NA	NA	NA	NA	NA	NA	NA	NA	NA
396	21	0	0	2	1	3	1	9	4	3	7	13	41	30	71	4	7	11	2	0	0	0	24	0	35	2	1	1	3	1	2	1	1	3	1	0	0	3	5	0	0	0	0	0	0	0	0	0	0
396	21	0	1	0	2	3	0	8	5	0	5	15	36	25	61	0	0	0	4	0	2	2	28	0	35	2	1	1	3	1	2	1	1	3	1	0	0	3	5	NA	NA	NA	NA	NA	NA	NA	NA	NA	NA
397	19	0	0	5	2	8	2	6	10	7	17	25	27	17	44	7	13	20	4	0	0	0	43	2	43	1	1	1	3	1	1	1	2	4	1	1	0	3	4	0	0	0	0	0	0	0	0	0	0
397	19	0	1	2	4	5	1	8	9	3	12	14	25	26	51	2	13	15	4	2	0	2	40	3	43	1	1	1	3	1	1	1	2	4	1	1	0	3	4	NA	NA	NA	NA	NA	NA	NA	NA	NA	NA
398	18	0	0	2	2	2	3	10	4	5	9	22	45	30	75	4	5	9	1	0	0	0	34	2	43	2	1	2	3	1	2	1	2	4	1	1	0	3	5	0	0	0	0	0	1	1	0	0	0
398	18	0	1	0	1	2	0	9	3	0	3	23	41	28	69	0	0	0	1	6	4	10	47	0	43	2	1	2	3	1	2	1	2	4	1	1	0	3	5	NA	NA	NA	NA	NA	NA	NA	NA	NA	NA
399	14	0	0	2	2	1	1	9	3	3	6	23	25	25	50	6	5	11	2	0	2	2	37	10	49	2	1	2	3	4	2	1	2	4	0	0	0	2	3	0	0	0	0	0	0	0	0	0	0
399	14	0	1	1	5	3	0	5	8	1	9	15	30	20	50	1	0	1	1	0	2	2	41	0	49	2	1	2	3	4	2	1	2	4	0	0	0	2	3	NA	NA	NA	NA	NA	NA	NA	NA	NA	NA
4	18	0	0	2	2	7	3	4	9	5	14	14	21	26	47	4	6	10	2	2	0	2	47	1	50	2	1	2	3	1	2	1	2	4	1	1	1	3	4	0	0	0	0	0	0	0	0	0	0
4	18	0	1	2	0	7	5	4	7	7	14	11	20	21	41	0	2	2	1	2	6	8	42	7	50	2	1	2	3	1	2	1	2	4	1	1	1	3	4	NA	NA	NA	NA	NA	NA	NA	NA	NA	NA
40	20	1	0	3	1	2	1	5	3	4	7	20	35	24	59	4	5	9	1	0	0	0	40	5	42	1	1	2	3	1	1	1	2	4	1	1	0	2	5	0	0	0	0	0	0	0	0	0	0
400	2	1	0	3	0	1	1	10	1	4	5	25	32	25	57	4	6	10	1	0	0	0	23	0	34	1	1	1	3	1	1	1	2	6	0	1	0	3	5	0	0	0	0	0	0	0	0	0	0
400	2	1	1	1	1	1	1	10	2	2	4	29	42	28	70	0	0	0	1	0	0	0	25	0	34	1	1	1	3	1	1	1	2	6	0	1	0	3	5	NA	NA	NA	NA	NA	NA	NA	NA	NA	NA
400	2	1	2	1	0	1	2	10	1	3	4	37	39	29	68	0	1	1	1	0	0	0	21	0
400	2	1	3	1	2	1	1	10	3	2	5	33	38	30	68	1	0	1	1	0	0	0	26	1
401	14	0	0	4	2	5	1	9	7	5	12	35	35	24	59	15	15	30	4	4	6	10	42	7	31	2	1	2	3	1	2	2	2	6	0	1	1	3	5	0	0	0	0	0	1	1	0	0	0
401	14	0	1	2	2	6	2	8	8	4	12	28	31	24	55	25	10	35	4	2	2	4	45	5	31	2	1	2	3	1	2	2	2	6	0	1	1	3	5	NA	NA	NA	NA	NA	NA	NA	NA	NA	NA
402	16	0	0	3	1	2	3	10	3	6	9	24	30	25	55	4	7	11	1	0	0	0	20	0	30	2	1	2	3	4	2	2	1	5	0	1	0	2	4	0	0	0	0	0	0	0	0	0	0
402	16	0	1	2	1	0	3	9	1	5	6	16	35	24	59	2	2	4	2	0	0	0	41	0	30	2	1	2	3	4	2	2	1	5	0	1	0	2	4	NA	NA	NA	NA	NA	NA	NA	NA	NA	NA
403	21	0	0	4	2	5	3	9	7	7	14	28	33	21	54	4	7	11	5	2	0	2	38	0	40	2	1	2	3	1	2	2	2	4	1	1	1	2	5	0	0	0	0	0	0	0	0	0	0
403	21	0	1	2	3	3	0	7	6	2	8	15	36	25	61	3	2	5	2	2	2	4	36	3	40	2	1	2	3	1	2	2	2	4	1	1	1	2	5	NA	NA	NA	NA	NA	NA	NA	NA	NA	NA
404	19	0	0	2	2	4	0	5	6	2	8	32	34	23	57	4	5	9	2	0	0	0	39	5	44	2	1	2	3	1	2	2	2	4	1	1	0	3	4	0	0	0	0	0	0	0	0	0	0
404	19	0	1	0	1	0	2	9	1	2	3	38	38	24	62	0	0	0	1	0	0	0	25	2	44	2	1	2	3	1	2	2	2	4	1	1	0	3	4	NA	NA	NA	NA	NA	NA	NA	NA	NA	NA
405	14	0	0	2	2	6	0	9	8	2	10	27	39	24	63	8	6	14	4	6	2	8	40	4	40	2	1	2	3	1	2	2	2	4	1	1	0	3	5	0	0	0	0	0	0	0	0	0	0
405	14	0	1	0	0	5	2	9	5	2	7	38	40	26	66	2	4	6	2	0	2	2	44	0	40	2	1	2	3	1	2	2	2	4	1	1	0	3	5	NA	NA	NA	NA	NA	NA	NA	NA	NA	NA
406	1	0	0	2	1	7	1	6	8	3	11	14	37	24	61	4	23	27	5	2	2	4	39	2	48	2	1	2	3	1	2	1	3	3	0	1	0	2	2	0	0	0	0	0	0	0	0	0	0
406	1	0	1	1	5	5	2	5	10	3	13	30	25	19	44	18	19	37	4	6	2	8	57	5	48	2	1	2	3	1	2	1	3	3	0	1	0	2	2	NA	NA	NA	NA	NA	NA	NA	NA	NA	NA
407	2	1	0	4	3	8	3	3	11	7	18	22	28	23	51	6	8	14	4	2	0	2	38	1	46	1	1	2	3	1	1	2	2	5	0	0	0	3	2	0	0	0	0	0	0	0	0	1	0
407	2	1	1	1	2	9	2	5	11	3	14	38	33	26	59	0	4	4	4	6	0	6	40	0	46	1	1	2	3	1	1	2	2	5	0	0	0	3	2	NA	NA	NA	NA	NA	NA	NA	NA	NA	NA
408	10	1	0	2	4	3	5	5	7	7	14	13	34	28	62	4	6	10	2	0	2	2	32	1	37	2	1	2	3	1	2	2	2	6	0	1	1	3	5	0	0	0	0	0	0	0	0	0	0
408	10	1	1	1	0	4	3	6	4	4	8	35	31	24	55	0	1	1	1	0	2	2	34	1	37	2	1	2	3	1	2	2	2	6	0	1	1	3	5	NA	NA	NA	NA	NA	NA	NA	NA	NA	NA
408	10	1	2	0	2	4	4	5	6	4	10	29	31	23	54	0	1	1	1	0	0	0	31	1
408	10	1	3	0	2	4	2	6	6	2	8	22	35	26	61	0	0	0	1	2	2	4	30	1
409	4	1	0	5	5	9	5	2	14	10	24	20	25	21	46	7	9	16	1	2	2	4	40	0	34	2	1	2	3	1	2	1	2	6	1	1	1	3	4	0	0	0	0	0	0	0	0	0	0
409	4	1	1	0	4	3	1	5	7	1	8	25	32	28	60	0	1	1	1	0	0	0	37	1	34	2	1	2	3	1	2	1	2	6	1	1	1	3	4	NA	NA	NA	NA	NA	NA	NA	NA	NA	NA
409	4	1	2	0	4	6	2	5	10	2	12	31	33	22	55	0	0	0	4	0	0	0	44	0
41	9	1	0	6	5	5	3	7	10	9	19	23	32	25	57	4	9	13	1	4	2	6	48	3	32	2	1	2	3	1	2	1	2	4	1	1	1	3	5	0	0	0	0	0	0	0	0	0	0
41	9	1	1	3	3	5	2	9	8	5	13	23	30	20	50	0	2	2	1	6	10	16	45	3	32	2	1	2	3	1	2	1	2	4	1	1	1	3	5	NA	NA	NA	NA	NA	NA	NA	NA	NA	NA
41	9	1	2	2	2	3	1	9	5	3	8	25	31	22	53	0	1	1	1	2	1	3	42	3
41	9	1	3	2	1	4	0	7	5	2	7	21	34	22	56	0	0	0	1	4	4	8	44	2
410	11	0	0	6	0	4	2	5	4	8	12	22	31	22	53	4	7	11	2	0	4	4	48	1	42	2	1	1	3	1	2	1	3	5	1	1	0	2	4	0	0	0	0	1	1	0	0	0	0
410	11	0	1	2	1	2	1	6	3	3	6	15	31	22	53	0	4	4	1	0	0	0	43	2	42	2	1	1	3	1	2	1	3	5	1	1	0	2	4	NA	NA	NA	NA	NA	NA	NA	NA	NA	NA
411	17	1	0	5	2	3	2	8	5	7	12	20	34	24	58	4	9	13	2	0	0	0	30	0	36	2	1	2	3	1	2	2	1	5	1	1	1	2	5	0	0	0	0	0	0	0	0	0	0
411	17	1	1	3	2	5	2	8	7	5	12	12	35	26	61	0	3	3	2	0	0	0	30	0	36	2	1	2	3	1	2	2	1	5	1	1	1	2	5	NA	NA	NA	NA	NA	NA	NA	NA	NA	NA
411	17	1	2	1	3	3	1	7	6	2	8	20	22	24	46	0	3	3	2	1	0	1	43	3
412	5	1	0	2	4	8	0	7	12	2	14	11	27	23	50	8	15	23	2	0	0	0	41	4	32	2	1	1	3	3	2	2	2	4	0	1	0	3	4	0	0	0	0	0	0	0	0	0	0
412	5	1	1	1	3	8	3	7	11	4	15	4	34	19	53	2	4	6	4	2	2	4	43	4	32	2	1	1	3	3	2	2	2	4	0	1	0	3	4	NA	NA	NA	NA	NA	NA	NA	NA	NA	NA
412	5	1	2	2	3	7	0	7	10	2	12	36	31	22	53	2	21	23	3	1	4	5	47	4
412	5	1	3	2	3	5	1	9	8	3	11	10	30	20	50	0	16	16	4	2	2	4	46	4
413	16	0	0	2	3	9	5	5	12	7	19	4	26	17	43	4	9	13	4	0	0	0	33	6	40	1	1	2	3	1	1	1	1	3	0	0	1	3	4	0	0	0	0	0	0	0	0	0	0
413	16	0	1	1	2	9	3	9	11	4	15	23	25	20	45	6	5	11	5	6	2	8	44	7	40	1	1	2	3	1	1	1	1	3	0	0	1	3	4	NA	NA	NA	NA	NA	NA	NA	NA	NA	NA
414	1	0	0	2	3	6	2	9	9	4	13	33	38	23	61	4	13	17	4	0	12	12	36	2	50	2	1	2	3	5	3	1	1	6	0	0	1	2	3	0	0	0	0	0	0	0	0	0	0
414	1	0	1	2	2	5	2	8	7	4	11	35	34	20	54	6	13	19	2	2	2	4	46	0	50	2	1	2	3	5	3	1	1	6	0	0	1	2	3	NA	NA	NA	NA	NA	NA	NA	NA	NA	NA
415	19	0	0	3	4	6	3	3	10	6	16	26	31	22	53	4	6	10	1	0	0	0	38	4	39	2	1	2	3	1	2	1	2	4	1	1	0	3	4	0	0	0	0	0	0	0	0	0	0
415	19	0	1	1	3	5	2	4	8	3	11	6	35	26	61	0	1	1	4	0	0	0	35	9	39	2	1	2	3	1	2	1	2	4	1	1	0	3	4	NA	NA	NA	NA	NA	NA	NA	NA	NA	NA
416	10	1	0	3	2	3	1	9	5	4	9	33	34	25	59	4	7	11	4	6	2	8	49	3	36	2	1	2	3	1	2	2	2	4	0	1	0	3	5	0	0	0	0	0	0	0	0	0	0
416	10	1	1	1	1	2	3	8	3	4	7	33	31	24	55	2	5	7	1	14	6	20	49	9	36	2	1	2	3	1	2	2	2	4	0	1	0	3	5	NA	NA	NA	NA	NA	NA	NA	NA	NA	NA
416	10	1	2	2	2	3	2	7	5	4	9	35	42	30	72	4	6	10	2	1	0	1	42	2
416	10	1	3	1	1	2	1	8	3	2	5	35	34	28	62	0	4	4	2	0	0	0	55	6
417	1	0	0	2	1	3	2	8	4	4	8	30	33	26	59	4	7	11	2	2	2	4	34	2	30	2	1	1	3	1	2	1	1	4	1	1	1	3	5	0	0	0	0	0	0	0	0	0	0
417	1	0	1	1	3	2	1	9	5	2	7	27	34	22	56	0	2	2	1	2	6	8	39	2	30	2	1	1	3	1	2	1	1	4	1	1	1	3	5	NA	NA	NA	NA	NA	NA	NA	NA	NA	NA
418	2	1	0	6	4	7	1	9	11	7	18	29	36	28	64	9	14	23	2	4	4	8	35	3	35	2	1	2	3	1	2	2	1	3	1	1	1	3	5	0	0	0	0	0	0	0	0	0	0
418	2	1	1	1	2	5	0	8	7	1	8	36	32	23	55	7	10	17	1	4	4	8	38	3	35	2	1	2	3	1	2	2	1	3	1	1	1	3	5	NA	NA	NA	NA	NA	NA	NA	NA	NA	NA
418	2	1	2	3	3	6	0	10	9	3	12	29	33	26	59	4	15	19	4	1	0	1	28	2
418	2	1	3	3	4	6	1	9	10	4	14	36	38	28	66	6	9	15	4	0	0	0	29	0
419	5	1	0	2	2	4	2	6	6	4	10	29	41	21	62	6	6	12	1	0	2	2	40	2	31	2	1	2	3	1	2	1	1	5	1	1	1	2	5	0	0	0	0	0	0	0	0	0	0
419	5	1	1	2	3	4	2	6	7	4	11	32	36	22	58	0	2	2	1	0	0	0	37	0	31	2	1	2	3	1	2	1	1	5	1	1	1	2	5	NA	NA	NA	NA	NA	NA	NA	NA	NA	NA
419	5	1	2	0	2	6	2	6	8	2	10	32	36	21	57	4	10	14	2	0	1	1	33	0
42	8	0	0	3	2	6	2	6	8	5	13	5	23	18	41	4	5	9	1	4	2	6	38	4	42	1	1	2	3	4	1	1	2	4	0	0	1	2	4	0	0	0	0	0	0	0	0	0	0
42	8	0	1	1	2	5	3	6	7	4	11	9	21	19	40	1	1	2	1	0	0	0	38	4	42	1	1	2	3	4	1	1	2	4	0	0	1	2	4	NA	NA	NA	NA	NA	NA	NA	NA	NA	NA
420	18	0	0	3	3	4	0	8	7	3	10	40	33	20	53	4	7	11	1	6	0	6	46	1	35	2	1	2	3	1	2	2	2	4	0	0	0	2	5	0	0	0	0	0	0	0	0	0	0
420	18	0	1	1	1	3	1	10	4	2	6	23	37	24	61	0	2	2	2	0	0	0	37	4	35	2	1	2	3	1	2	2	2	4	0	0	0	2	5	NA	NA	NA	NA	NA	NA	NA	NA	NA	NA
421	5	1	0	3	2	9	3	6	11	6	17	17	31	28	59	7	7	14	4	16	6	22	40	9	40	2	1	2	3	1	2	1	2	5	0	0	1	3	5	0	0	0	0	0	0	1	0	0	0
421	5	1	1	2	3	5	3	8	8	5	13	29	34	23	57	4	6	10	4	6	2	8	35	7	40	2	1	2	3	1	2	1	2	5	0	0	1	3	5	NA	NA	NA	NA	NA	NA	NA	NA	NA	NA
421	5	1	2	3	5	10	3	7	15	6	21	24	27	23	50	12	20	32	4	7	4	11	48	7
421	5	1	3	3	6	5	4	4	11	7	18	12	22	24	46	16	25	41	4	12	6	18	56	10
422	11	0	0	2	3	3	0	5	6	2	8	9	33	17	50	4	13	17	2	4	2	6	47	3	34	1	1	1	3	3	1	2	1	3	0	1	0	3	5	0	0	0	0	0	0	0	0	0	0
422	11	0	1	1	3	4	0	6	7	1	8	17	33	21	54	0	5	5	4	6	2	8	47	2	34	1	1	1	3	3	1	2	1	3	0	1	0	3	5	NA	NA	NA	NA	NA	NA	NA	NA	NA	NA
423	17	1	0	3	1	7	1	10	8	4	12	16	32	23	55	6	6	12	2	0	2	2	41	7	40	2	1	1	3	1	2	1	2	4	0	1	0	3	5	0	0	0	0	1	0	0	0	0	0
423	17	1	1	3	1	6	4	10	7	7	14	33	33	23	56	0	2	2	1	4	0	4	44	7	40	2	1	1	3	1	2	1	2	4	0	1	0	3	5	NA	NA	NA	NA	NA	NA	NA	NA	NA	NA
423	17	1	2	0	1	4	2	9	5	2	7	33	33	23	56	0	4	4	4	0	0	0	39	6
424	2	1	0	5	4	7	2	8	11	7	18	24	36	26	62	12	8	20	5	0	2	2	25	0	40	2	1	1	3	3	2	1	3	5	0	1	0	3	3	0	0	0	0	0	0	0	0	0	0
424	2	1	1	1	1	4	2	8	5	3	8	32	37	26	63	1	0	1	1	0	0	0	34	1	40	2	1	1	3	3	2	1	3	5	0	1	0	3	3	NA	NA	NA	NA	NA	NA	NA	NA	NA	NA
424	2	1	2	1	1	6	1	8	7	2	9	40	24	22	46	4	8	12	5	2	0	2	34	2
424	2	1	3	0	2	2	1	9	4	1	5	32	37	30	67	1	1	2	4	0	0	0	32	0
425	9	1	0	2	0	5	4	9	5	6	11	24	35	25	60	8	10	18	4	2	6	8	52	2	30	2	1	2	3	3	2	1	2	4	0	1	0	3	4	0	0	0	0	1	1	1	0	0	0
425	9	1	1	3	2	7	5	9	9	8	17	26	29	24	53	9	8	17	4	6	4	10	49	2	30	2	1	2	3	3	2	1	2	4	0	1	0	3	4	NA	NA	NA	NA	NA	NA	NA	NA	NA	NA
425	9	1	2	1	1	6	4	8	7	5	12	36	29	21	50	12	10	22	4	3	2	5	49	9
425	9	1	3	2	1	4	4	6	5	6	11	29	29	19	48	10	7	17	4	8	10	18	57	10
426	10	1	0	4	3	7	2	10	10	6	16	28	33	28	61	8	15	23	2	2	0	2	33	0	41	2	1	2	3	4	2	1	2	4	0	0	1	2	4	0	0	0	0	0	0	0	0	0	0
426	10	1	1	2	2	5	2	8	7	4	11	28	35	24	59	2	2	4	1	0	0	0	37	1	41	2	1	2	3	4	2	1	2	4	0	0	1	2	4	NA	NA	NA	NA	NA	NA	NA	NA	NA	NA
426	10	1	2	1	3	4	2	10	7	3	10	39	39	29	68	5	8	13	2	3	0	3	23	1
426	10	1	3	2	1	4	3	10	5	5	10	20	33	25	58	1	12	13	2	2	0	2	39	2
427	16	0	0	3	4	3	0	7	7	3	10	14	33	21	54	4	6	10	4	2	2	4	39	1	30	1	1	2	3	1	1	2	3	5	1	1	1	2	6	0	0	0	0	0	0	0	0	0	0
427	16	0	1	1	2	3	2	8	5	3	8	17	29	21	50	2	3	5	4	0	2	2	49	6	30	1	1	2	3	1	1	2	3	5	1	1	1	2	6	NA	NA	NA	NA	NA	NA	NA	NA	NA	NA
428	20	1	0	3	1	3	1	5	4	4	8	2	27	25	52	8	10	18	4	18	12	30	45	5	39	2	1	2	3	1	2	1	2	4	1	1	1	3	5	0	0	0	0	0	0	1	0	0	0
429	19	0	0	3	3	9	2	5	12	5	17	3	30	26	56	12	5	17	2	0	2	2	42	10	47	2	1	2	3	1	2	1	2	4	0	1	0	1	5	0	0	0	0	0	0	0	0	0	0
429	19	0	1	1	0	3	1	7	3	2	5	33	29	22	51	3	0	3	3	0	0	0	34	10	47	2	1	2	3	1	2	1	2	4	0	1	0	1	5	NA	NA	NA	NA	NA	NA	NA	NA	NA	NA
43	19	0	0	2	1	0	0	10	1	2	3	33	34	24	58	4	5	9	4	0	0	0	36	0	46	2	1	2	3	5	2	1	2	5	0	1	0	2	5	0	0	0	0	0	0	0	0	0	0
43	19	0	1	0	1	0	0	10	1	0	1	32	45	29	74	0	0	0	1	0	2	2	23	0	46	2	1	2	3	5	2	1	2	5	0	1	0	2	5	NA	NA	NA	NA	NA	NA	NA	NA	NA	NA
430	3	0	0	6	2	5	3	6	7	9	16	37	35	26	61	9	8	17	2	4	4	8	48	3	35	2	1	2	3	1	2	1	1	4	0	1	1	3	5	0	0	0	0	0	0	1	0	0	0
430	3	0	1	3	2	5	1	7	7	4	11	35	32	28	60	3	4	7	2	4	0	4	51	1	35	2	1	2	3	1	2	1	1	4	0	1	1	3	5	NA	NA	NA	NA	NA	NA	NA	NA	NA	NA
431	20	1	0	2	2	4	0	7	6	2	8	16	36	24	60	4	7	11	2	0	2	2	44	2	40	2	1	1	3	1	2	2	2	4	0	1	0	3	5	0	0	0	0	0	0	0	0	0	0
432	21	0	0	3	3	3	2	5	6	5	11	37	35	24	59	6	6	12	2	0	2	2	37	3	47	2	1	2	3	3	2	2	2	4	0	1	0	2	3	0	0	0	0	0	0	0	0	0	0
432	21	0	1	1	1	3	3	10	4	4	8	37	33	26	59	1	1	2	1	0	0	0	39	1	47	2	1	2	3	3	2	2	2	4	0	1	0	2	3	NA	NA	NA	NA	NA	NA	NA	NA	NA	NA
433	11	0	0	4	2	5	2	5	7	6	13	19	30	19	49	5	8	13	2	10	4	14	54	6	42	2	1	2	3	1	2	2	2	4	1	1	0	3	5	0	0	0	0	0	0	0	0	0	0
433	11	0	1	2	1	4	1	7	5	3	8	16	27	18	45	0	12	12	2	0	2	2	48	8	42	2	1	2	3	1	2	2	2	4	1	1	0	3	5	NA	NA	NA	NA	NA	NA	NA	NA	NA	NA
434	9	1	0	7	6	7	5	9	13	12	25	24	32	29	61	11	9	20	5	0	0	0	35	0	40	2	1	2	3	1	2	1	2	4	1	1	0	3	5	0	0	0	0	0	0	0	0	0	0
434	9	1	1	4	2	6	2	6	8	6	14	26	28	24	52	6	7	13	4	0	0	0	40	6	40	2	1	2	3	1	2	1	2	4	1	1	0	3	5	NA	NA	NA	NA	NA	NA	NA	NA	NA	NA
434	9	1	2	2	2	6	4	8	8	6	14	31	35	26	61	6	6	12	4	1	1	2	41	4
435	6	0	0	6	2	2	1	9	4	7	11	26	30	25	55	6	14	20	4	0	0	0	41	5	36	2	1	1	3	1	2	2	2	6	1	1	0	2	4	0	0	0	0	0	0	0	0	0	0
435	6	0	1	2	1	4	1	7	5	3	8	28	34	24	58	1	1	2	1	2	2	4	40	1	36	2	1	1	3	1	2	2	2	6	1	1	0	2	4	NA	NA	NA	NA	NA	NA	NA	NA	NA	NA
436	9	1	0	3	4	5	4	6	9	7	16	16	34	27	61	6	12	18	4	2	0	2	35	0	34	2	1	1	3	4	2	1	2	4	1	1	0	3	3	0	0	0	0	0	0	0	0	0	0
436	9	1	1	0	2	3	1	7	5	1	6	13	33	23	56	0	2	2	2	0	0	0	34	2	34	2	1	1	3	4	2	1	2	4	1	1	0	3	3	NA	NA	NA	NA	NA	NA	NA	NA	NA	NA
436	9	1	2	1	0	2	1	10	2	2	4	20	26	23	49	0	0	0	2	0	0	0	28	2
436	9	1	3	2	2	4	1	8	6	3	9	12	33	24	57	1	3	4	4	0	0	0	37	7
437	11	0	0	3	2	4	0	7	6	3	9	9	32	24	56	4	7	11	4	2	18	20	35	3	31	2	1	2	3	1	2	2	1	3	1	1	0	2	5	0	0	0	0	0	0	0	0	0	0
437	11	0	1	1	6	0	0	8	6	1	7	17	38	23	61	0	1	1	1	2	16	18	42	2	31	2	1	2	3	1	2	2	1	3	1	1	0	2	5	NA	NA	NA	NA	NA	NA	NA	NA	NA	NA
438	7	1	0	4	3	9	3	8	12	7	19	12	28	20	48	4	8	12	4	2	2	4	43	10	32	2	1	2	3	1	2	2	1	2	0	0	1	3	4	0	0	0	0	0	0	0	0	0	0
438	7	1	1	1	3	9	1	8	12	2	14	15	28	26	54	0	2	2	1	0	6	6	26	10	32	2	1	2	3	1	2	2	1	2	0	0	1	3	4	NA	NA	NA	NA	NA	NA	NA	NA	NA	NA
438	7	1	2	4	2	9	0	8	11	4	15	15	25	24	49	0	7	7	2	5	6	11	37	6
438	7	1	3	1	2	9	4	8	11	5	16	12	27	26	53	0	5	5	2	12	10	22	38	10
439	17	1	0	2	4	5	1	7	9	3	12	25	33	23	56	7	12	19	1	0	2	2	57	6	35	2	1	2	3	1	2	1	2	4	0	1	1	3	5	0	0	0	0	0	0	0	0	0	0
439	17	1	1	0	2	5	0	7	7	0	7	28	35	27	62	1	2	3	1	0	0	0	48	6	35	2	1	2	3	1	2	1	2	4	0	1	1	3	5	NA	NA	NA	NA	NA	NA	NA	NA	NA	NA
44	11	0	0	6	2	1	4	5	3	10	13	14	29	22	51	4	7	11	2	0	4	4	30	2	32	2	1	1	3	1	2	2	1	3	1	1	1	2	5	0	0	0	0	0	0	0	0	0	0
44	11	0	1	2	2	0	4	8	2	6	8	16	33	23	56	0	3	3	2	2	8	10	41	0	32	2	1	1	3	1	2	2	1	3	1	1	1	2	5	NA	NA	NA	NA	NA	NA	NA	NA	NA	NA
440	11	0	0	3	2	4	1	6	6	4	10	28	34	23	57	4	5	9	4	0	2	2	37	0	30	2	1	2	3	1	2	2	1	5	0	1	0	3	5	0	0	0	0	0	0	0	0	0	0
440	11	0	1	2	2	2	2	9	4	4	8	28	32	23	55	1	1	2	4	0	4	4	37	1	30	2	1	2	3	1	2	2	1	5	0	1	0	3	5	NA	NA	NA	NA	NA	NA	NA	NA	NA	NA
441	3	0	0	6	4	5	4	6	9	10	19	21	34	24	58	7	9	16	4	0	2	2	48	4	30	2	1	2	3	1	2	2	2	3	1	1	1	3	5	0	0	0	0	0	1	0	0	0	0
441	3	0	1	5	4	9	0	10	13	5	18	40	30	24	54	0	4	4	4	0	0	0	47	0	30	2	1	2	3	1	2	2	2	3	1	1	1	3	5	NA	NA	NA	NA	NA	NA	NA	NA	NA	NA
442	1	0	0	2	3	7	3	9	10	5	15	23	39	30	69	8	17	25	2	0	2	2	36	0	33	2	1	1	3	1	2	2	1	3	1	1	0	3	5	0	0	0	0	0	0	0	0	0	0
442	1	0	1	0	2	5	2	9	7	2	9	20	31	26	57	3	5	8	2	4	4	8	35	2	33	2	1	1	3	1	2	2	1	3	1	1	0	3	5	NA	NA	NA	NA	NA	NA	NA	NA	NA	NA
443	12	1	0	3	1	2	0	9	3	3	6	20	31	22	53	4	6	10	1	0	0	0	43	0	35	2	1	2	3	1	2	1	2	4	1	1	0	2	5	0	0	0	0	0	0	0	0	0	0
443	12	1	1	0	2	4	0	7	6	0	6	34	34	23	57	2	3	5	1	0	0	0	45	0	35	2	1	2	3	1	2	1	2	4	1	1	0	2	5	NA	NA	NA	NA	NA	NA	NA	NA	NA	NA
443	12	1	2	0	1	1	2	9	2	2	4	33	34	26	60	0	2	2	2	0	0	0	28	1
443	12	1	3	0	1	1	0	10	2	0	2	23	35	24	59	0	2	2	2	0	0	0	46	0
444	11	0	0	7	4	4	5	8	8	12	20	20	33	29	62	4	17	21	1	2	2	4	38	9	36	2	1	1	3	1	2	2	2	3	0	1	0	3	2	0	0	0	0	0	0	0	0	0	0
444	11	0	1	5	5	7	4	9	12	9	21	22	34	23	57	1	6	7	4	0	0	0	43	5	36	2	1	1	3	1	2	2	2	3	0	1	0	3	2	NA	NA	NA	NA	NA	NA	NA	NA	NA	NA
445	21	0	0	6	4	2	2	10	6	8	14	30	32	22	54	4	15	19	4	4	4	8	51	1	38	2	1	2	3	1	2	1	3	5	0	1	0	3	5	0	0	0	0	0	0	1	0	0	0
445	21	0	1	1	4	5	0	10	9	1	10	20	33	23	56	6	8	14	4	2	0	2	37	0	38	2	1	2	3	1	2	1	3	5	0	1	0	3	5	NA	NA	NA	NA	NA	NA	NA	NA	NA	NA
446	2	1	0	2	1	8	3	4	9	5	14	10	22	19	41	4	12	16	1	0	0	0	36	0	34	1	1	1	3	1	1	1	2	5	0	0	1	1	4	0	0	0	0	0	0	0	0	0	0
446	2	1	1	0	2	9	0	4	11	0	11	13	29	28	57	0	4	4	4	2	0	2	42	2	34	1	1	1	3	1	1	1	2	5	0	0	1	1	4	NA	NA	NA	NA	NA	NA	NA	NA	NA	NA
446	2	1	2	0	1	3	1	8	4	1	5	14	23	22	45	3	8	11	4	0	0	0	51	2
446	2	1	3	0	0	4	4	8	4	4	8	29	23	23	46	0	2	2	4	0	0	0	33	4
447	12	1	0	5	0	0	1	10	0	6	6	31	37	23	60	4	6	10	1	0	0	0	34	1	35	2	1	1	3	3	2	1	3	6	0	1	0	3	5	0	0	0	0	0	0	0	0	0	0
447	12	1	1	2	0	0	0	10	0	2	2	40	40	27	67	0	2	2	1	2	0	2	27	1	35	2	1	1	3	3	2	1	3	6	0	1	0	3	5	NA	NA	NA	NA	NA	NA	NA	NA	NA	NA
447	12	1	2	0	2	4	3	9	6	3	9	48	40	27	67	0	2	2	2	0	1	1	23	0
447	12	1	3	1	0	0	0	9	0	1	1	34	44	27	71	0	0	0	1	0	0	0	37	1
448	7	1	0	4	6	9	5	5	15	9	24	39	38	28	66	6	11	17	4	4	0	4	52	3	31	2	1	1	3	1	2	1	1	4	0	1	1	3	5	0	0	0	0	0	0	0	0	0	0
448	7	1	1	3	3	8	4	5	11	7	18	32	30	24	54	3	3	6	4	8	6	14	51	5	31	2	1	1	3	1	2	1	1	4	0	1	1	3	5	NA	NA	NA	NA	NA	NA	NA	NA	NA	NA
448	7	1	2	2	4	9	3	4	13	5	18	19	31	24	55	5	6	11	4	2	2	4	51	6
448	7	1	3	3	2	8	4	5	10	7	17	25	32	24	56	4	5	9	4	8	4	12	56	5
449	13	0	0	6	5	7	0	10	12	6	18	20	38	29	67	4	6	10	1	0	0	0	33	0	36	1	1	2	3	1	1	2	2	4	1	1	1	3	5	0	0	0	0	0	0	0	0	0	0
449	13	0	1	3	2	4	1	9	6	4	10	23	34	24	58	0	2	2	1	0	2	2	44	0	36	1	1	2	3	1	1	2	2	4	1	1	1	3	5	NA	NA	NA	NA	NA	NA	NA	NA	NA	NA
45	10	1	0	5	3	6	2	5	9	7	16	31	30	23	53	9	7	16	2	4	2	6	44	0	33	2	1	1	3	1	2	2	2	6	0	0	1	3	5	0	0	0	0	0	0	0	0	0	0
45	10	1	1	3	2	4	2	8	6	5	11	32	31	23	54	3	8	11	1	2	4	6	42	5	33	2	1	1	3	1	2	2	2	6	0	0	1	3	5	NA	NA	NA	NA	NA	NA	NA	NA	NA	NA
45	10	1	2	1	3	3	2	7	6	3	9	40	32	26	58	0	3	3	1	0	1	1	36	0
45	10	1	3	1	0	3	1	10	3	2	5	34	37	24	61	0	2	2	2	0	0	0	43	1
450	15	1	0	3	3	4	2	8	7	5	12	15	31	24	55	4	6	10	1	2	4	6	26	0	40	1	1	2	3	1	1	2	2	4	0	1	0	3	5	0	0	0	0	0	0	0	0	0	0
450	15	1	1	1	2	2	1	7	4	2	6	14	35	23	58	0	3	3	1	0	0	0	37	1	40	1	1	2	3	1	1	2	2	4	0	1	0	3	5	NA	NA	NA	NA	NA	NA	NA	NA	NA	NA
450	15	1	2	3	2	4	4	8	6	7	13	14	30	24	54	0	1	1	1	2	1	3	36	1
451	8	0	0	2	2	6	1	9	8	3	11	38	41	29	70	4	10	14	1	2	2	4	34	1	32	2	1	1	3	3	2	1	2	4	0	1	0	2	3	0	0	0	0	0	0	0	0	0	0
451	8	0	1	0	2	4	0	8	6	0	6	32	36	25	61	0	1	1	1	0	0	0	33	4	32	2	1	1	3	3	2	1	2	4	0	1	0	2	3	NA	NA	NA	NA	NA	NA	NA	NA	NA	NA
452	14	0	0	4	3	4	3	10	7	7	14	25	37	28	65	5	7	12	2	0	0	0	35	1	36	1	1	2	3	1	1	2	1	3	0	0	1	3	5	0	0	0	0	0	0	0	0	0	0
452	14	0	1	2	1	2	1	6	3	3	6	23	32	21	53	0	1	1	2	0	2	2	37	0	36	1	1	2	3	1	1	2	1	3	0	0	1	3	5	NA	NA	NA	NA	NA	NA	NA	NA	NA	NA
453	17	1	0	8	2	4	0	8	6	8	14	19	38	25	63	4	9	13	3	0	0	0	42	0	47	2	1	2	3	3	2	1	2	4	1	1	0	3	3	0	0	0	0	0	0	0	0	0	0
453	17	1	1	1	3	3	0	8	6	1	7	31	29	19	48	4	2	6	4	2	4	6	44	9	47	2	1	2	3	3	2	1	2	4	1	1	0	3	3	NA	NA	NA	NA	NA	NA	NA	NA	NA	NA
454	20	1	0	4	4	7	4	5	11	8	19	21	25	20	45	9	13	22	4	0	2	2	41	6	44	1	1	2	3	1	1	1	2	6	0	1	0	3	5	0	0	0	0	0	0	0	0	0	0
454	20	1	1	1	0	4	2	8	4	3	7	19	33	24	57	2	4	6	2	0	0	0	33	1	44	1	1	2	3	1	1	1	2	6	0	1	0	3	5	NA	NA	NA	NA	NA	NA	NA	NA	NA	NA
455	12	1	0	2	0	1	0	10	1	2	3	16	42	29	71	4	5	9	1	0	2	2	39	0	37	2	1	2	3	1	2	1	2	4	1	1	0	3	5	0	0	0	0	0	0	0	0	0	0
455	12	1	1	0	0	2	0	10	2	0	2	31	44	27	71	0	1	1	1	0	2	2	41	0	37	2	1	2	3	1	2	1	2	4	1	1	0	3	5	NA	NA	NA	NA	NA	NA	NA	NA	NA	NA
455	12	1	2	0	0	3	1	10	3	1	4	37	39	28	67	0	0	0	4	0	0	0	32	3
456	14	0	0	3	4	4	2	6	8	5	13	20	28	18	46	7	6	13	2	4	4	8	50	6	43	2	1	2	3	1	2	1	2	4	0	1	0	2	4	0	0	0	0	0	0	0	0	0	0
456	14	0	1	3	4	6	2	5	10	5	15	19	31	19	50	5	5	10	2	0	2	2	48	5	43	2	1	2	3	1	2	1	2	4	0	1	0	2	4	NA	NA	NA	NA	NA	NA	NA	NA	NA	NA
457	18	0	0	3	3	6	0	8	9	3	12	29	38	25	63	5	7	12	2	0	4	4	33	1	44	2	1	2	3	1	2	1	2	6	1	1	0	2	5	0	0	0	0	0	0	0	0	0	0
457	18	0	1	2	1	3	0	10	4	2	6	32	34	24	58	2	2	4	2	0	0	0	29	2	44	2	1	2	3	1	2	1	2	6	1	1	0	2	5	NA	NA	NA	NA	NA	NA	NA	NA	NA	NA
458	15	1	0	4	4	9	2	9	13	6	19	20	38	29	67	7	11	18	5	0	0	0	30	1	NA	1	1	2	3	NA	1	3	3	4	1	0	0	3	4	0	0	0	0	0	0	0	0	0	0
458	15	1	3	2	2	7	2	8	9	4	13	20	35	24	59	6	15	21	5	2	6	8	52	0
459	15	1	0	2	1	3	2	10	4	4	8	22	41	29	70	6	11	17	4	0	4	4	33	0	36	2	1	2	3	1	2	2	2	4	1	1	0	3	5	0	0	0	0	0	0	0	0	0	0
459	15	1	2	1	3	3	0	10	6	1	7	40	39	25	64	4	9	13	5	0	1	1	44	0
46	16	0	0	2	1	3	1	10	4	3	7	19	31	25	56	4	9	13	2	0	0	0	38	2	42	2	1	2	3	1	2	1	2	5	0	1	0	3	5	0	0	0	0	0	0	0	0	0	0
46	16	0	1	0	0	3	0	9	3	0	3	18	36	23	59	1	3	4	2	0	0	0	42	1	42	2	1	2	3	1	2	1	2	5	0	1	0	3	5	NA	NA	NA	NA	NA	NA	NA	NA	NA	NA
460	10	1	0	6	3	2	1	9	5	7	12	27	33	22	55	6	7	13	5	4	0	4	42	3	37	2	1	1	NA	1	2	1	2	4	1	1	0	3	5	0	0	0	0	0	0	0	0	0	0
460	10	1	1	4	1	2	3	9	3	7	10	27	31	23	54	0	2	2	3	2	0	2	42	5	37	2	1	1	NA	1	2	1	2	4	1	1	0	3	5	NA	NA	NA	NA	NA	NA	NA	NA	NA	NA
460	10	1	2	2	1	2	0	9	3	2	5	9	26	19	45	0	2	2	5	0	0	0	43	3
460	10	1	3	0	2	1	0	8	3	0	3	18	34	23	57	0	0	0	2	2	2	4	46	4
461	7	1	0	3	1	2	2	4	3	5	8	21	34	21	55	6	7	13	1	0	0	0	46	1	32	2	1	1	3	1	2	1	2	4	0	0	1	3	5	0	0	0	0	0	0	0	0	0	0
461	7	1	1	0	1	2	1	5	3	1	4	31	28	23	51	1	0	1	2	0	0	0	38	4	32	2	1	1	3	1	2	1	2	4	0	0	1	3	5	NA	NA	NA	NA	NA	NA	NA	NA	NA	NA
461	7	1	2	2	0	3	2	6	3	4	7	43	31	23	54	0	1	1	2	0	0	0	32	6
461	7	1	3	0	2	2	3	6	4	3	7	26	30	23	53	1	2	3	1	0	0	0	44	3
462	17	1	0	3	2	9	1	7	11	4	15	25	27	22	49	4	6	10	1	6	0	6	35	3	38	2	1	2	3	1	2	1	2	6	0	1	0	3	5	0	0	0	0	0	0	0	0	0	0
462	17	1	1	1	1	3	2	8	4	3	7	27	36	26	62	0	0	0	1	0	0	0	31	3	38	2	1	2	3	1	2	1	2	6	0	1	0	3	5	NA	NA	NA	NA	NA	NA	NA	NA	NA	NA
463	1	0	0	2	1	6	1	7	7	3	10	23	36	24	60	4	9	13	2	0	2	2	30	5	41	2	1	2	3	1	2	1	2	6	0	1	1	2	5	0	0	0	0	0	0	0	0	0	0
463	1	0	1	0	1	5	1	9	6	1	7	24	36	27	63	1	0	1	2	0	4	4	42	0	41	2	1	2	3	1	2	1	2	6	0	1	1	2	5	NA	NA	NA	NA	NA	NA	NA	NA	NA	NA
464	2	1	0	4	1	1	1	7	2	5	7	31	38	29	67	4	7	11	3	0	0	0	39	2	32	2	1	2	3	1	2	2	1	5	0	1	1	2	5	0	0	0	0	0	0	0	0	0	0
464	2	1	1	1	0	3	1	9	3	2	5	40	34	24	58	0	1	1	3	0	0	0	42	0	32	2	1	2	3	1	2	2	1	5	0	1	1	2	5	NA	NA	NA	NA	NA	NA	NA	NA	NA	NA
464	2	1	2	0	0	1	2	8	1	2	3	42	38	30	68	0	3	3	3	2	0	2	29	0
464	2	1	3	1	0	0	1	10	0	2	2	32	39	28	67	3	4	7	4	0	0	0	43	1
465	9	1	0	4	3	1	2	4	4	6	10	27	37	24	61	6	7	13	4	2	0	2	52	3	37	2	1	2	3	1	2	1	2	4	0	1	0	3	5	0	0	0	0	1	0	0	0	0	0
465	9	1	1	1	3	1	1	5	4	2	6	33	32	22	54	0	3	3	3	2	2	4	48	3	37	2	1	2	3	1	2	1	2	4	0	1	0	3	5	NA	NA	NA	NA	NA	NA	NA	NA	NA	NA
465	9	1	2	2	1	2	2	6	3	4	7	42	33	21	54	0	3	3	4	0	1	1	42	2
465	9	1	3	2	2	3	2	6	5	4	9	20	34	23	57	0	6	6	4	0	0	0	52	5
466	10	1	0	3	1	4	1	10	5	4	9	19	34	23	57	4	5	9	1	0	0	0	37	1	33	2	1	1	3	1	2	1	2	6	1	1	0	2	4	0	0	0	0	0	0	0	0	0	0
466	10	1	1	1	1	3	1	10	4	2	6	27	35	24	59	0	0	0	1	0	0	0	37	1	33	2	1	1	3	1	2	1	2	6	1	1	0	2	4	NA	NA	NA	NA	NA	NA	NA	NA	NA	NA
466	10	1	2	1	1	4	1	9	5	2	7	21	34	23	57	0	0	0	2	0	0	0	35	0
466	10	1	3	1	1	5	2	9	6	3	9	21	36	25	61	0	2	2	1	0	2	2	42	2
467	8	0	0	4	0	3	0	9	3	4	7	15	24	23	47	4	6	10	1	0	0	0	35	5	34	2	1	2	3	1	2	2	2	5	0	1	0	2	4	0	0	0	0	0	0	0	0	0	0
467	8	0	1	2	1	1	0	10	2	2	4	14	30	24	54	0	1	1	1	0	2	2	39	6	34	2	1	2	3	1	2	2	2	5	0	1	0	2	4	NA	NA	NA	NA	NA	NA	NA	NA	NA	NA
468	9	1	0	4	2	9	4	9	11	8	19	29	34	30	64	4	8	12	2	2	0	2	22	2	33	1	1	2	3	1	1	2	1	4	0	0	1	3	4	0	0	0	0	0	0	0	0	0	0
468	9	1	1	2	3	6	1	5	9	3	12	35	28	23	51	3	5	8	3	8	2	10	35	6	33	1	1	2	3	1	1	2	1	4	0	0	1	3	4	NA	NA	NA	NA	NA	NA	NA	NA	NA	NA
468	9	1	2	1	2	6	1	7	8	2	10	31	33	23	56	0	2	2	4	1	0	1	36	1
468	9	1	3	3	1	5	2	7	6	5	11	21	35	24	59	0	3	3	2	0	0	0	40	6
469	12	1	0	2	3	2	2	8	5	4	9	13	28	15	43	4	6	10	1	0	0	0	35	0	41	2	1	2	3	1	2	2	2	4	1	1	1	3	5	0	0	0	0	0	0	0	0	0	0
469	12	1	1	1	2	4	0	8	6	1	7	29	29	24	53	0	2	2	1	0	2	2	38	0	41	2	1	2	3	1	2	2	2	4	1	1	1	3	5	NA	NA	NA	NA	NA	NA	NA	NA	NA	NA
469	12	1	2	2	2	2	0	10	4	2	6	31	34	25	59	0	0	0	4	0	0	0	25	4
469	12	1	3	0	0	0	1	10	0	1	1	25	34	22	56	0	0	0	1	0	0	0	42	4
47	11	0	0	4	3	7	2	6	10	6	16	28	36	22	58	17	20	37	5	0	4	4	35	0	38	2	1	2	3	3	2	2	2	4	0	1	0	3	2	0	0	0	0	0	0	0	0	0	0
47	11	0	1	2	4	6	0	9	10	2	12	15	37	29	66	9	7	16	2	0	6	6	46	4	38	2	1	2	3	3	2	2	2	4	0	1	0	3	2	NA	NA	NA	NA	NA	NA	NA	NA	NA	NA
470	13	0	0	3	0	6	2	7	6	5	11	26	33	26	59	4	7	11	4	0	0	0	40	1	28	2	1	2	3	2	2	2	2	6	0	1	1	2	4	0	0	0	0	0	0	0	0	0	0
471	6	0	0	4	2	6	2	6	8	6	14	4	29	22	51	4	7	11	4	6	2	8	54	3	33	2	1	1	3	4	2	2	3	6	0	0	0	2	4	0	0	0	0	0	0	0	0	0	0
471	6	0	1	2	2	5	2	5	7	4	11	13	30	23	53	1	1	2	1	0	4	4	45	0	33	2	1	1	3	4	2	2	3	6	0	0	0	2	4	NA	NA	NA	NA	NA	NA	NA	NA	NA	NA
472	5	1	0	8	3	8	3	5	11	11	22	3	18	19	37	4	5	9	1	4	2	6	42	0	37	1	1	2	3	1	1	2	2	5	0	0	1	3	5	0	0	0	0	0	0	0	0	0	0
472	5	1	2	2	4	1	1	8	5	3	8	13	25	26	51	2	0	2	1	0	0	0	42	0
473	5	1	0	6	2	3	3	6	5	9	14	32	38	30	68	4	8	12	2	0	0	0	43	2	33	2	1	2	3	1	2	1	1	5	0	1	1	3	6	0	0	0	0	0	0	0	0	0	0
473	5	1	1	4	1	4	1	4	5	5	10	28	32	25	57	2	4	6	1	0	4	4	42	3	33	2	1	2	3	1	2	1	1	5	0	1	1	3	6	NA	NA	NA	NA	NA	NA	NA	NA	NA	NA
473	5	1	2	5	2	5	2	6	7	7	14	33	34	27	61	0	8	8	2	1	1	2	40	4
473	5	1	3	4	1	5	3	7	6	7	13	24	32	24	56	2	6	8	4	4	6	10	44	1
474	18	0	0	7	2	8	2	9	10	9	19	4	26	21	47	7	8	15	4	0	2	2	40	0	34	2	1	2	3	1	2	1	2	4	0	0	1	3	4	0	0	0	0	0	0	0	0	0	0
474	18	0	1	0	3	5	1	8	8	1	9	23	22	20	42	2	2	4	1	0	2	2	36	0	34	2	1	2	3	1	2	1	2	4	0	0	1	3	4	NA	NA	NA	NA	NA	NA	NA	NA	NA	NA
475	12	1	0	2	0	0	2	10	0	4	4	20	29	20	49	4	5	9	1	0	0	0	38	5	40	2	1	1	3	3	2	2	2	4	0	1	0	2	2	0	0	0	0	0	0	0	0	0	0
475	12	1	2	0	2	2	1	9	4	1	5	40	34	27	61	0	2	2	1	0	0	0	21	5
475	12	1	3	1	0	1	0	9	1	1	2	37	34	22	56	0	0	0	2	0	0	0	44	3
476	16	0	0	5	4	2	1	7	6	6	12	19	29	22	51	6	7	13	4	12	16	28	42	0	33	1	1	1	1	1	1	1	1	3	1	0	0	2	4	0	0	0	0	0	1	0	0	0	0
476	16	0	1	3	4	3	2	7	7	5	12	22	33	21	54	5	5	10	4	12	12	24	47	3	33	1	1	1	1	1	1	1	1	3	1	0	0	2	4	NA	NA	NA	NA	NA	NA	NA	NA	NA	NA
477	5	1	0	3	3	3	0	6	6	3	9	17	29	27	56	4	9	13	4	6	4	10	34	6	34	2	1	1	3	1	2	1	2	4	0	1	1	3	4	0	0	0	0	0	1	1	0	0	0
477	5	1	1	0	3	5	1	5	8	1	9	19	36	27	63	0	4	4	3	2	0	2	37	8	34	2	1	1	3	1	2	1	2	4	0	1	1	3	4	NA	NA	NA	NA	NA	NA	NA	NA	NA	NA
477	5	1	2	1	2	4	0	5	6	1	7	17	29	25	54	0	7	7	1	0	0	0	35	6
478	13	0	0	4	2	8	4	6	10	8	18	22	24	25	49	18	25	43	4	4	0	4	40	4	30	2	1	1	3	2	2	1	2	6	0	0	1	3	5	0	0	0	0	0	0	0	0	0	0
478	13	0	1	2	2	6	4	8	8	6	14	17	32	19	51	10	2	12	2	0	4	4	45	0	30	2	1	1	3	2	2	1	2	6	0	0	1	3	5	NA	NA	NA	NA	NA	NA	NA	NA	NA	NA
479	5	1	0	5	2	4	3	7	6	8	14	25	34	30	64	4	7	11	2	0	0	0	42	2	33	2	1	1	3	1	2	2	2	6	1	1	1	3	5	0	0	0	0	0	0	0	0	0	0
479	5	1	1	0	1	2	1	7	3	1	4	30	31	20	51	0	3	3	1	0	0	0	40	5	33	2	1	1	3	1	2	2	2	6	1	1	1	3	5	NA	NA	NA	NA	NA	NA	NA	NA	NA	NA
479	5	1	2	1	1	2	2	6	3	3	6	34	31	23	54	0	2	2	2	0	0	0	40	3
479	5	1	3	2	1	4	4	7	5	6	11	26	29	20	49	0	10	10	4	0	0	0	40	1
48	13	0	0	4	3	7	5	4	10	9	19	30	37	25	62	6	19	25	5	0	2	2	40	0	36	1	1	2	3	1	1	1	4	4	1	1	1	3	5	0	0	0	0	0	0	0	0	0	0
48	13	0	1	2	1	6	2	7	7	4	11	18	27	20	47	2	0	2	4	2	2	4	50	8	36	1	1	2	3	1	1	1	4	4	1	1	1	3	5	NA	NA	NA	NA	NA	NA	NA	NA	NA	NA
480	16	0	0	2	2	8	0	10	10	2	12	10	29	17	46	4	7	11	4	0	0	0	38	0	36	1	1	1	3	1	1	2	2	4	1	1	1	2	5	0	0	0	0	0	0	0	0	0	0
480	16	0	1	0	2	3	2	10	5	2	7	25	44	27	71	0	1	1	4	0	2	2	37	3	36	1	1	1	3	1	1	2	2	4	1	1	1	2	5	NA	NA	NA	NA	NA	NA	NA	NA	NA	NA
481	5	1	0	2	2	9	3	10	11	5	16	38	43	28	71	5	6	11	2	0	0	0	29	0	33	1	1	2	3	1	1	2	2	3	0	1	0	3	5	0	0	0	0	0	1	0	0	0	0
481	5	1	1	0	2	4	1	9	6	1	7	40	38	29	67	0	4	4	2	0	0	0	41	1	33	1	1	2	3	1	1	2	2	3	0	1	0	3	5	NA	NA	NA	NA	NA	NA	NA	NA	NA	NA
481	5	1	2	0	4	8	0	10	12	0	12	36	40	28	68	0	8	8	2	0	0	0	40	4
482	19	0	0	3	1	1	1	8	2	4	6	35	37	23	60	5	5	10	1	0	2	2	36	3	42	2	1	2	3	1	2	2	3	5	1	1	0	3	5	0	0	0	0	0	0	0	0	0	0
483	20	1	0	3	1	7	1	7	8	4	12	30	34	22	56	4	6	10	3	0	0	0	41	3	32	2	1	2	NA	NA	2	1	1	4	0	1	1	3	5	0	0	0	0	0	0	0	0	0	0
483	20	1	1	3	2	6	2	3	8	5	13	39	31	22	53	0	4	4	4	2	0	2	43	7	32	2	1	2	NA	NA	2	1	1	4	0	1	1	3	5	NA	NA	NA	NA	NA	NA	NA	NA	NA	NA
483	20	1	2	4	2	6	4	9	8	8	16	32	34	28	62	0	1	1	4	0	0	0	29	1
483	20	1	3	4	3	8	2	5	11	6	17	33	37	28	65	0	4	4	4	2	0	2	43	3
484	19	0	0	3	1	1	3	8	2	6	8	19	37	25	62	5	5	10	4	0	0	0	36	0	40	2	1	2	3	1	2	2	2	4	0	1	0	3	5	0	0	0	0	0	0	0	0	0	0
484	19	0	1	1	0	1	3	10	1	4	5	28	32	23	55	0	0	0	2	0	2	2	33	0	40	2	1	2	3	1	2	2	2	4	0	1	0	3	5	NA	NA	NA	NA	NA	NA	NA	NA	NA	NA
485	19	0	0	3	3	2	3	5	5	6	11	20	39	24	63	6	7	13	4	0	0	0	38	2	30	2	1	1	3	1	2	1	2	6	0	1	0	2	5	0	0	0	0	0	0	0	0	0	0
485	19	0	1	0	2	3	0	5	5	0	5	23	35	20	55	1	3	4	4	2	2	4	34	0	30	2	1	1	3	1	2	1	2	6	0	1	0	2	5	NA	NA	NA	NA	NA	NA	NA	NA	NA	NA
486	21	0	0	3	3	3	1	7	6	4	10	32	28	23	51	4	8	12	1	0	0	0	31	3	32	2	1	2	3	1	2	2	2	6	0	0	1	3	5	0	0	0	0	0	0	0	0	0	0
486	21	0	1	0	3	3	1	7	6	1	7	23	26	23	49	0	0	0	1	0	2	2	37	3	32	2	1	2	3	1	2	2	2	6	0	0	1	3	5	NA	NA	NA	NA	NA	NA	NA	NA	NA	NA
487	21	0	0	2	2	5	1	9	7	3	10	0	38	23	61	4	5	9	2	2	6	8	35	1	33	2	1	1	3	1	2	1	2	5	0	0	1	3	6	0	0	0	0	1	0	0	0	0	0
487	21	0	1	0	2	4	1	8	6	1	7	22	28	23	51	3	5	8	2	0	2	2	40	0	33	2	1	1	3	1	2	1	2	5	0	0	1	3	6	NA	NA	NA	NA	NA	NA	NA	NA	NA	NA
488	2	1	0	2	0	2	0	10	2	2	4	25	34	17	51	4	8	12	3	0	0	0	36	0	37	1	1	1	3	1	1	2	2	4	1	1	0	2	4	0	0	0	0	0	0	0	0	0	0
488	2	1	1	2	1	0	1	10	1	3	4	32	35	25	60	2	4	6	2	0	0	0	38	1	37	1	1	1	3	1	1	2	2	4	1	1	0	2	4	NA	NA	NA	NA	NA	NA	NA	NA	NA	NA
488	2	1	2	0	1	0	2	9	1	2	3	31	32	25	57	0	3	3	4	0	0	0	26	0
489	20	1	0	4	2	3	2	7	5	6	11	34	35	25	60	4	5	9	1	0	0	0	31	3	41	2	1	2	3	1	2	1	2	4	1	1	1	3	5	0	0	0	0	0	0	0	0	0	0
489	20	1	1	1	1	1	2	8	2	3	5	34	40	28	68	0	0	0	2	0	0	0	40	2	41	2	1	2	3	1	2	1	2	4	1	1	1	3	5	NA	NA	NA	NA	NA	NA	NA	NA	NA	NA
489	20	1	2	1	2	3	1	9	5	2	7	39	38	29	67	0	3	3	4	0	0	0	23	3
49	14	0	0	5	7	9	1	7	16	6	22	19	32	26	58	5	15	20	4	8	10	18	44	9	40	2	1	2	3	1	2	2	2	4	0	0	1	3	3	0	0	0	0	0	0	0	0	0	0
49	14	0	1	3	7	7	2	6	14	5	19	17	30	20	50	4	8	12	4	6	12	18	49	7	40	2	1	2	3	1	2	2	2	4	0	0	1	3	3	NA	NA	NA	NA	NA	NA	NA	NA	NA	NA
490	4	1	0	4	7	8	4	9	15	8	23	25	33	22	55	15	18	33	2	6	6	12	52	3	39	2	1	1	3	1	2	1	3	7	0	1	0	3	4	0	0	0	0	0	0	0	0	0	0
490	4	1	1	2	5	6	2	9	11	4	15	27	36	26	62	2	19	21	4	8	2	10	43	4	39	2	1	1	3	1	2	1	3	7	0	1	0	3	4	NA	NA	NA	NA	NA	NA	NA	NA	NA	NA
490	4	1	2	3	8	9	5	8	17	8	25	37	33	22	55	5	18	23	2	0	0	0	45	4
491	7	1	0	6	2	6	0	3	8	6	14	29	32	27	59	5	10	15	1	0	0	0	33	1	47	2	1	2	3	1	2	1	2	4	1	1	1	3	5	0	0	0	0	0	0	0	0	0	0
491	7	1	1	3	3	4	1	7	7	4	11	31	24	25	49	0	4	4	1	6	0	6	32	3	47	2	1	2	3	1	2	1	2	4	1	1	1	3	5	NA	NA	NA	NA	NA	NA	NA	NA	NA	NA
491	7	1	2	4	2	3	0	4	5	4	9	28	35	26	61	0	4	4	3	1	0	1	33	2
491	7	1	3	2	1	6	1	5	7	3	10	24	34	28	62	0	4	4	3	0	0	0	33	5
492	20	1	0	3	3	2	3	5	5	6	11	32	29	23	52	10	8	18	4	2	4	6	41	0	39	1	1	2	3	1	1	1	2	4	1	1	0	2	5	0	0	0	0	0	0	0	0	0	0
493	5	1	0	3	2	4	4	6	6	7	13	21	38	27	65	13	9	22	4	4	2	6	38	5	36	2	1	2	3	1	2	1	1	5	1	1	1	3	5	0	0	0	0	0	0	1	0	0	0
493	5	1	1	2	1	3	2	6	4	4	8	32	34	24	58	4	4	8	3	4	4	8	49	7	36	2	1	2	3	1	2	1	1	5	1	1	1	3	5	NA	NA	NA	NA	NA	NA	NA	NA	NA	NA
493	5	1	2	1	2	4	1	6	6	2	8	31	30	22	52	6	10	16	4	4	2	6	41	5
493	5	1	3	1	1	6	3	6	7	4	11	28	35	25	60	5	4	9	4	2	0	2	46	7
494	14	0	0	3	0	2	1	6	2	4	6	27	40	27	67	8	8	16	4	0	0	0	40	1	40	2	1	2	3	1	2	1	2	5	1	1	1	2	5	0	0	1	0	0	0	0	0	0	0
494	14	0	1	1	1	4	1	6	5	2	7	23	35	25	60	2	5	7	4	0	4	4	42	1	40	2	1	2	3	1	2	1	2	5	1	1	1	2	5	NA	NA	NA	NA	NA	NA	NA	NA	NA	NA
495	10	1	0	5	0	4	2	8	4	7	11	24	29	20	49	5	6	11	4	4	2	6	47	3	35	2	1	1	3	3	1	1	2	4	0	1	0	3	3	0	0	0	0	0	0	0	0	0	0
495	10	1	1	2	1	4	1	7	5	3	8	18	30	23	53	1	3	4	1	4	4	8	43	4	35	2	1	1	3	3	1	1	2	4	0	1	0	3	3	NA	NA	NA	NA	NA	NA	NA	NA	NA	NA
495	10	1	2	1	1	4	2	8	5	3	8	22	33	23	56	0	4	4	4	1	4	5	51	0
495	10	1	3	1	2	5	1	7	7	2	9	30	35	21	56	1	4	5	2	6	2	8	53	4
496	1	0	0	2	3	0	1	9	3	3	6	16	33	21	54	6	11	17	5	0	2	2	27	2	39	2	1	2	3	1	2	1	2	4	0	1	0	3	5	0	0	0	0	0	0	0	0	0	0
496	1	0	1	0	3	1	1	7	4	1	5	16	36	26	62	3	3	6	4	0	0	0	38	0	39	2	1	2	3	1	2	1	2	4	0	1	0	3	5	NA	NA	NA	NA	NA	NA	NA	NA	NA	NA
497	16	0	0	3	0	0	4	9	0	7	7	25	28	22	50	4	8	12	4	0	2	2	41	7	38	2	1	2	3	1	2	1	2	5	0	0	1	3	5	0	0	0	0	0	0	0	0	0	0
497	16	0	1	1	1	0	2	10	1	3	4	31	37	30	67	0	1	1	4	2	0	2	24	0	38	2	1	2	3	1	2	1	2	5	0	0	1	3	5	NA	NA	NA	NA	NA	NA	NA	NA	NA	NA
498	12	1	0	2	1	2	1	6	3	3	6	19	34	23	57	4	5	9	1	0	0	0	41	0	36	1	1	2	3	1	1	1	2	5	1	1	1	3	5	0	0	0	0	0	0	0	0	0	0
498	12	1	1	0	1	3	1	9	4	1	5	10	26	20	46	1	1	2	1	0	0	0	42	0	36	1	1	2	3	1	1	1	2	5	1	1	1	3	5	NA	NA	NA	NA	NA	NA	NA	NA	NA	NA
498	12	1	2	0	0	2	2	10	2	2	4	34	40	28	68	0	0	0	1	0	0	0	22	1
498	12	1	3	0	2	0	0	10	2	0	2	30	34	23	57	0	0	0	2	0	0	0	44	2
499	13	0	0	3	2	6	5	6	8	8	16	19	37	27	64	10	7	17	5	0	2	2	55	1	40	2	1	1	3	2	2	2	2	4	1	1	0	2	2	0	1	0	0	0	1	1	0	0	1
499	13	0	1	6	1	3	3	9	4	9	13	15	35	19	54	2	3	5	4	0	2	2	56	6	40	2	1	1	3	2	2	2	2	4	1	1	0	2	2	NA	NA	NA	NA	NA	NA	NA	NA	NA	NA
5	13	0	0	3	2	3	3	10	5	6	11	27	39	28	67	4	8	12	4	0	0	0	35	0	38	2	1	2	3	1	2	1	2	6	0	1	1	2	5	0	0	0	0	0	0	0	0	0	0
5	13	0	1	1	0	2	1	10	2	2	4	19	35	23	58	2	1	3	2	0	2	2	43	0	38	2	1	2	3	1	2	1	2	6	0	1	1	2	5	NA	NA	NA	NA	NA	NA	NA	NA	NA	NA
50	14	0	0	2	1	7	2	5	8	4	12	32	33	19	52	6	9	15	4	0	0	0	27	0	31	2	1	2	3	1	2	1	2	3	0	1	0	3	5	0	0	0	0	0	0	0	0	0	0
50	14	0	1	0	2	5	2	8	7	2	9	25	28	22	50	2	2	4	4	0	0	0	33	0	31	2	1	2	3	1	2	1	2	3	0	1	0	3	5	NA	NA	NA	NA	NA	NA	NA	NA	NA	NA
500	18	0	0	2	1	2	3	10	3	5	8	32	39	30	69	4	8	12	2	0	0	0	32	9	31	2	1	2	3	1	2	2	1	3	0	1	0	3	4	0	0	0	0	0	0	0	0	0	0
500	18	0	1	1	2	4	1	9	6	2	8	28	39	28	67	2	6	8	4	4	2	6	34	10	31	2	1	2	3	1	2	2	1	3	0	1	0	3	4	NA	NA	NA	NA	NA	NA	NA	NA	NA	NA
501	1	0	0	4	2	4	4	7	6	8	14	13	32	23	55	4	25	29	4	4	2	6	45	4	38	2	1	2	3	1	2	1	3	7	0	1	0	3	5	0	0	0	0	0	1	0	0	0	0
501	1	0	1	1	1	7	3	8	8	4	12	19	37	24	61	0	14	14	4	8	4	12	42	5	38	2	1	2	3	1	2	1	3	7	0	1	0	3	5	NA	NA	NA	NA	NA	NA	NA	NA	NA	NA
502	16	0	0	4	1	3	0	9	4	4	8	1	18	12	30	5	10	15	2	28	24	52	47	10	37	2	1	1	3	NA	2	1	3	5	0	1	0	2	1	0	0	0	0	1	1	1	0	0	0
502	16	0	1	2	2	1	3	8	3	5	8	9	23	19	42	1	5	6	4	16	16	32	54	10	37	2	1	1	3	NA	2	1	3	5	0	1	0	2	1	NA	NA	NA	NA	NA	NA	NA	NA	NA	NA
503	12	1	0	4	0	0	1	10	0	5	5	32	32	24	56	4	5	9	1	0	2	2	32	1	30	2	1	1	3	1	2	2	1	5	1	1	1	2	4	0	0	0	0	0	0	0	0	0	0
503	12	1	1	2	2	0	2	10	2	4	6	29	35	23	58	0	1	1	1	4	0	4	35	0	30	2	1	1	3	1	2	2	1	5	1	1	1	2	4	NA	NA	NA	NA	NA	NA	NA	NA	NA	NA
503	12	1	2	1	1	1	2	9	2	3	5	38	40	28	68	0	0	0	2	2	0	2	25	0
503	12	1	3	0	2	0	1	8	2	1	3	40	36	22	58	0	0	0	2	0	0	0	38	0
504	10	1	0	4	3	4	1	8	7	5	12	31	36	23	59	4	9	13	1	0	0	0	27	1	35	2	1	2	3	1	2	1	2	5	1	1	0	3	5	0	0	0	0	0	0	0	0	0	0
504	10	1	1	1	3	2	1	9	5	2	7	38	42	25	67	0	3	3	1	0	0	0	28	2	35	2	1	2	3	1	2	1	2	5	1	1	0	3	5	NA	NA	NA	NA	NA	NA	NA	NA	NA	NA
504	10	1	2	1	0	1	1	9	1	2	3	40	34	24	58	0	3	3	1	0	0	0	32	0
504	10	1	3	0	2	3	1	8	5	1	6	35	40	26	66	0	6	6	1	0	0	0	33	4
505	2	1	0	3	2	4	3	7	6	6	12	27	33	17	50	4	6	10	1	0	0	0	34	0	34	2	1	2	3	4	2	1	1	3	0	1	1	3	NA	0	0	0	0	0	0	0	0	0	0
505	2	1	1	1	1	2	1	9	3	2	5	35	36	25	61	0	2	2	1	0	0	0	37	0	34	2	1	2	3	4	2	1	1	3	0	1	1	3	NA	NA	NA	NA	NA	NA	NA	NA	NA	NA	NA
505	2	1	2	3	2	0	3	9	2	6	8	27	31	29	60	0	1	1	1	0	0	0	24	1
505	2	1	3	0	2	2	3	10	4	3	7	31	40	28	68	0	1	1	1	0	0	0	25	0
506	10	1	0	4	4	8	4	7	12	8	20	8	31	21	52	8	11	19	2	2	2	4	46	5	45	2	1	1	3	3	2	1	3	5	0	1	0	2	1	0	0	0	0	0	0	0	0	0	0
506	10	1	1	2	3	6	1	7	9	3	12	20	33	24	57	10	3	13	1	2	0	2	41	3	45	2	1	1	3	3	2	1	3	5	0	1	0	2	1	NA	NA	NA	NA	NA	NA	NA	NA	NA	NA
506	10	1	2	0	4	8	1	7	12	1	13	10	25	23	48	5	4	9	4	2	3	5	59	3
506	10	1	3	3	3	4	2	8	7	5	12	20	32	26	58	5	5	10	4	0	4	4	47	5
507	3	0	0	4	1	2	1	6	3	5	8	31	34	28	62	4	5	9	1	2	0	2	29	2	37	2	1	1	3	NA	2	1	2	5	1	1	1	2	4	0	0	0	0	0	0	0	0	0	0
507	3	0	1	1	3	0	1	9	3	2	5	19	36	25	61	0	3	3	2	0	2	2	29	0	37	2	1	1	3	NA	2	1	2	5	1	1	1	2	4	NA	NA	NA	NA	NA	NA	NA	NA	NA	NA
508	17	1	0	2	2	2	1	8	4	3	7	8	30	14	44	4	7	11	1	0	0	0	41	0	37	2	1	2	3	1	2	1	2	4	0	0	1	3	5	0	0	0	0	0	0	0	0	0	0
508	17	1	1	1	3	5	2	10	8	3	11	38	41	28	69	0	3	3	1	0	0	0	21	0	37	2	1	2	3	1	2	1	2	4	0	0	1	3	5	NA	NA	NA	NA	NA	NA	NA	NA	NA	NA
509	3	0	0	4	1	4	3	5	5	7	12	18	29	19	48	8	9	17	4	4	0	4	37	4	35	1	1	1	3	4	1	2	1	3	0	1	0	3	5	0	0	0	0	0	0	0	0	0	0
509	3	0	1	2	1	6	4	7	7	6	13	28	30	20	50	3	2	5	3	2	0	2	28	0	35	1	1	1	3	4	1	2	1	3	0	1	0	3	5	NA	NA	NA	NA	NA	NA	NA	NA	NA	NA
51	4	1	0	7	5	2	2	6	7	9	16	24	27	23	50	4	8	12	1	8	2	10	42	2	41	2	1	2	3	1	2	1	2	4	0	1	0	2	4	0	0	0	0	0	0	0	0	0	0
51	4	1	1	2	3	4	1	5	7	3	10	29	27	24	51	0	4	4	1	6	2	8	31	3	41	2	1	2	3	1	2	1	2	4	0	1	0	2	4	NA	NA	NA	NA	NA	NA	NA	NA	NA	NA
51	4	1	2	0	3	5	3	5	8	3	11	30	28	22	50	3	3	6	2	1	1	2	43	1
51	4	1	3	2	3	4	2	5	7	4	11	36	30	22	52	1	4	5	4	4	0	4	49	0
510	13	0	0	6	1	10	3	10	11	9	20	22	37	28	65	6	5	11	4	6	4	10	51	1	39	2	1	1	3	NA	2	2	2	6	0	1	0	3	5	0	0	0	0	0	0	0	0	0	0
510	13	0	1	3	0	5	3	10	5	6	11	32	37	28	65	1	1	2	2	0	4	4	47	0	39	2	1	1	3	NA	2	2	2	6	0	1	0	3	5	NA	NA	NA	NA	NA	NA	NA	NA	NA	NA
511	13	0	0	6	2	6	7	7	8	13	21	27	41	26	67	4	5	9	1	4	4	8	37	0	34	1	1	1	3	NA	1	2	1	5	0	1	0	2	5	0	0	0	0	0	0	0	0	0	0
511	13	0	1	2	2	3	3	7	5	5	10	26	42	26	68	1	1	2	1	4	4	8	41	0	34	1	1	1	3	NA	1	2	1	5	0	1	0	2	5	NA	NA	NA	NA	NA	NA	NA	NA	NA	NA
512	2	1	0	6	4	3	2	6	7	8	15	35	36	22	58	6	17	23	4	2	2	4	34	5	33	2	1	2	3	1	2	1	1	3	1	1	0	3	5	0	0	0	0	0	0	0	0	0	0
512	2	1	1	2	3	5	1	8	8	3	11	29	41	30	71	2	12	14	3	2	6	8	36	2	33	2	1	2	3	1	2	1	1	3	1	1	0	3	5	NA	NA	NA	NA	NA	NA	NA	NA	NA	NA
512	2	1	2	3	1	1	0	10	2	3	5	33	43	29	72	0	4	4	4	0	0	0	18	0
512	2	1	3	4	2	5	0	9	7	4	11	28	43	30	73	1	4	5	4	0	0	0	32	0
513	15	1	0	2	1	4	4	6	5	6	11	24	43	30	73	4	9	13	2	8	12	20	24	6	36	1	1	2	3	1	1	1	2	6	1	1	1	3	5	0	0	0	0	0	0	0	0	0	0
513	15	1	1	0	2	5	2	10	7	2	9	21	36	26	62	1	1	2	2	2	0	2	39	0	36	1	1	2	3	1	1	1	2	6	1	1	1	3	5	NA	NA	NA	NA	NA	NA	NA	NA	NA	NA
513	15	1	2	0	2	3	0	9	5	0	5	29	36	24	60	0	2	2	2	1	1	2	31	0
514	7	1	0	3	2	2	2	6	4	5	9	36	27	25	52	4	5	9	2	0	0	0	34	1	44	1	1	2	3	1	1	2	2	4	1	1	1	2	5	0	0	0	0	0	0	0	0	0	0
514	7	1	1	1	1	3	3	5	4	4	8	21	25	22	47	0	0	0	1	0	0	0	26	4	44	1	1	2	3	1	1	2	2	4	1	1	1	2	5	NA	NA	NA	NA	NA	NA	NA	NA	NA	NA
515	16	0	0	2	3	9	0	10	12	2	14	21	31	28	59	6	7	13	2	0	0	0	38	0	38	2	1	1	3	1	2	1	2	4	0	0	1	2	4	0	0	0	0	0	0	0	0	0	0
515	16	0	1	0	0	6	2	9	6	2	8	23	42	29	71	2	2	4	1	0	2	2	40	1	38	2	1	1	3	1	2	1	2	4	0	0	1	2	4	NA	NA	NA	NA	NA	NA	NA	NA	NA	NA
516	18	0	0	3	0	2	2	8	2	5	7	35	34	29	63	4	7	11	1	0	0	0	40	0	39	2	1	2	3	1	2	1	2	4	1	1	1	2	4	0	0	0	0	1	0	0	0	0	0
516	18	0	1	1	0	5	2	10	5	3	8	39	32	25	57	0	0	0	1	2	4	6	36	1	39	2	1	2	3	1	2	1	2	4	1	1	1	2	4	NA	NA	NA	NA	NA	NA	NA	NA	NA	NA
517	12	1	0	5	2	5	3	6	7	8	15	5	30	19	49	4	5	9	1	6	0	6	43	2	50	2	1	2	3	5	2	2	2	4	0	1	0	3	4	0	0	0	0	0	0	0	0	0	0
517	12	1	1	3	2	4	3	7	6	6	12	24	29	21	50	0	1	1	1	2	0	2	42	5	50	2	1	2	3	5	2	2	2	4	0	1	0	3	4	NA	NA	NA	NA	NA	NA	NA	NA	NA	NA
517	12	1	2	4	3	6	2	7	9	6	15	10	29	20	49	0	1	1	1	1	1	2	37	5
517	12	1	3	4	3	5	2	3	8	6	14	8	25	15	40	0	0	0	2	8	2	10	50	5
518	9	1	0	4	1	4	0	10	5	4	9	32	45	29	74	6	8	14	4	4	0	4	31	0	34	2	1	1	3	4	2	1	1	3	1	1	0	2	3	0	0	0	0	0	0	0	0	0	0
518	9	1	1	1	2	7	3	4	9	4	13	33	32	20	52	11	4	15	2	4	2	6	41	5	34	2	1	1	3	4	2	1	1	3	1	1	0	2	3	NA	NA	NA	NA	NA	NA	NA	NA	NA	NA
518	9	1	2	1	2	6	2	7	8	3	11	33	27	20	47	0	9	9	4	0	0	0	37	5
519	14	0	0	3	3	1	1	8	4	4	8	40	42	30	72	4	5	9	1	0	2	2	35	0	32	2	1	2	3	1	2	2	2	6	0	1	1	3	6	0	0	0	0	0	0	0	0	0	0
519	14	0	1	0	2	3	1	6	5	1	6	18	36	24	60	0	1	1	1	0	0	0	39	0	32	2	1	2	3	1	2	2	2	6	0	1	1	3	6	NA	NA	NA	NA	NA	NA	NA	NA	NA	NA
52	4	1	0	3	2	7	3	3	9	6	15	8	26	19	45	10	21	31	2	2	0	2	46	10	36	2	1	1	3	1	2	1	2	4	0	0	1	3	3	0	0	0	0	0	0	0	0	0	0
52	4	1	1	2	1	4	1	6	5	3	8	23	37	30	67	2	13	15	3	4	2	6	31	0	36	2	1	1	3	1	2	1	2	4	0	0	1	3	3	NA	NA	NA	NA	NA	NA	NA	NA	NA	NA
52	4	1	2	1	1	5	2	5	6	3	9	20	29	22	51	0	10	10	4	2	0	2	37	6
52	4	1	3	0	4	6	4	7	10	4	14	9	28	26	54	2	16	18	5	0	0	0	43	7
520	12	1	0	5	4	4	3	6	8	8	16	18	30	24	54	9	9	18	1	8	2	10	41	2	39	2	1	2	3	1	2	2	2	6	1	1	1	3	5	0	0	0	0	0	0	0	0	0	0
520	12	1	1	4	5	3	2	7	8	6	14	32	31	21	52	6	5	11	1	6	2	8	39	1	39	2	1	2	3	1	2	2	2	6	1	1	1	3	5	NA	NA	NA	NA	NA	NA	NA	NA	NA	NA
520	12	1	2	4	4	0	3	10	4	7	11	18	34	27	61	2	10	12	2	1	0	1	23	1
520	12	1	3	2	2	1	2	10	3	4	7	18	33	22	55	0	2	2	2	2	2	4	44	2
521	10	1	0	4	2	7	3	4	9	7	16	13	31	23	54	4	5	9	4	0	0	0	41	4	39	1	1	2	3	1	1	2	1	4	1	0	1	2	5	1	1	0	0	0	0	0	0	1	1
521	10	1	1	3	1	3	1	6	4	4	8	14	29	22	51	0	0	0	1	0	0	0	39	5	39	1	1	2	3	1	1	2	1	4	1	0	1	2	5	NA	NA	NA	NA	NA	NA	NA	NA	NA	NA
521	10	1	2	2	3	5	2	5	8	4	12	16	30	21	51	2	2	4	4	0	0	0	49	0
522	12	1	0	4	2	5	2	10	7	6	13	14	31	22	53	4	9	13	4	6	10	16	39	4	35	2	1	2	3	1	2	1	2	6	0	1	0	3	6	0	0	0	0	0	0	0	0	0	0
522	12	1	1	4	4	5	1	9	9	5	14	37	36	24	60	0	1	1	1	2	2	4	42	2	35	2	1	2	3	1	2	1	2	6	0	1	0	3	6	NA	NA	NA	NA	NA	NA	NA	NA	NA	NA
522	12	1	2	6	3	4	0	10	7	6	13	40	40	27	67	0	0	0	1	0	1	1	31	1
522	12	1	3	5	2	4	1	10	6	6	12	27	35	24	59	0	2	2	2	12	12	24	55	2
523	18	0	0	6	1	4	5	9	5	11	16	27	39	30	69	13	7	20	2	0	0	0	20	3	42	2	1	2	3	1	2	1	2	4	0	0	1	3	5	0	0	0	0	0	0	0	0	0	0
523	18	0	1	3	2	4	3	6	6	6	12	32	32	23	55	3	2	5	4	0	2	2	30	0	42	2	1	2	3	1	2	1	2	4	0	0	1	3	5	NA	NA	NA	NA	NA	NA	NA	NA	NA	NA
524	9	1	0	3	3	5	2	7	8	5	13	25	33	28	61	8	10	18	4	2	0	2	30	1	35	2	1	1	3	3	2	1	2	4	0	1	0	2	3	0	0	0	0	0	0	0	0	0	0
524	9	1	3	1	2	7	0	8	9	1	10	17	32	22	54	2	3	5	2	0	0	0	41	4
525	6	0	0	2	4	7	0	10	11	2	13	40	34	24	58	5	8	13	1	0	0	0	35	1	30	2	1	2	3	NA	2	1	2	5	0	1	1	3	5	0	0	0	0	0	0	0	0	0	0
525	6	0	1	1	2	4	1	9	6	2	8	40	34	26	60	3	3	6	4	0	4	4	35	2	30	2	1	2	3	NA	2	1	2	5	0	1	1	3	5	NA	NA	NA	NA	NA	NA	NA	NA	NA	NA
526	4	1	0	5	4	4	2	6	8	7	15	22	33	22	55	6	7	13	2	4	0	4	41	3	40	1	1	2	3	1	1	2	1	4	1	1	1	2	5	0	0	0	0	0	0	0	0	0	0
526	4	1	1	0	2	3	3	10	5	3	8	30	32	28	60	0	0	0	2	0	0	0	22	5	40	1	1	2	3	1	1	2	1	4	1	1	1	2	5	NA	NA	NA	NA	NA	NA	NA	NA	NA	NA
527	18	0	0	3	1	1	0	10	2	3	5	31	38	25	63	4	7	11	4	6	8	14	32	0	35	2	1	2	3	1	2	2	2	6	0	1	0	3	6	0	0	0	0	0	0	0	0	0	0
527	18	0	1	1	0	3	1	10	3	2	5	25	34	23	57	1	5	6	2	0	2	2	43	0	35	2	1	2	3	1	2	2	2	6	0	1	0	3	6	NA	NA	NA	NA	NA	NA	NA	NA	NA	NA
528	8	0	0	3	3	2	2	6	5	5	10	22	31	24	55	5	11	16	4	0	4	4	59	3	36	2	1	2	3	1	2	1	2	4	1	1	1	3	5	0	0	0	0	1	1	0	0	0	0
528	8	0	1	1	2	3	1	7	5	2	7	21	35	25	60	7	3	10	4	2	0	2	51	3	36	2	1	2	3	1	2	1	2	4	1	1	1	3	5	NA	NA	NA	NA	NA	NA	NA	NA	NA	NA
529	1	0	0	3	2	6	2	5	8	5	13	19	29	22	51	4	11	15	2	2	0	2	29	4	39	2	1	2	3	1	2	1	2	4	1	0	0	2	4	0	0	0	0	0	0	0	0	0	0
529	1	0	1	1	2	3	0	9	5	1	6	34	30	21	51	0	2	2	1	4	8	12	39	1	39	2	1	2	3	1	2	1	2	4	1	0	0	2	4	NA	NA	NA	NA	NA	NA	NA	NA	NA	NA
53	17	1	0	2	1	1	5	7	2	7	9	7	24	18	42	4	5	9	1	0	0	0	36	0	32	1	1	2	3	1	1	1	1	5	0	0	1	3	5	0	0	0	0	0	0	0	0	0	0
53	17	1	1	1	3	6	3	7	9	4	13	32	40	28	68	0	4	4	1	0	0	0	35	0	32	1	1	2	3	1	1	1	1	5	0	0	1	3	5	NA	NA	NA	NA	NA	NA	NA	NA	NA	NA
53	17	1	2	3	5	5	2	8	10	5	15	28	33	26	59	0	8	8	1	0	0	0	36	1
530	17	1	0	2	2	4	3	6	6	5	11	13	30	20	50	4	5	9	3	0	0	0	36	0	40	1	1	2	3	1	1	1	2	5	1	1	1	3	4	0	0	0	0	0	0	0	0	0	0
531	1	0	0	2	2	6	1	8	8	3	11	36	38	28	66	4	9	13	1	0	2	2	28	1	32	2	1	1	3	1	2	1	1	5	1	0	0	3	5	0	0	0	0	0	0	0	0	0	0
531	1	0	1	4	3	8	2	8	11	6	17	16	29	19	48	0	13	13	2	0	2	2	39	1	32	2	1	1	3	1	2	1	1	5	1	0	0	3	5	NA	NA	NA	NA	NA	NA	NA	NA	NA	NA
532	8	0	0	5	2	6	2	9	8	7	15	38	26	23	49	7	7	14	5	0	2	2	50	1	43	2	1	1	3	4	2	2	3	5	0	1	0	2	1	0	0	0	0	0	1	0	0	0	0
533	19	0	0	2	1	10	2	9	11	4	15	13	34	24	58	13	10	23	2	0	0	0	48	0	35	1	1	2	3	1	1	1	1	3	1	0	0	3	5	0	0	0	0	0	0	0	0	0	0
533	19	0	1	1	1	7	2	10	8	3	11	28	36	23	59	10	9	19	5	0	4	4	38	7	35	1	1	2	3	1	1	1	1	3	1	0	0	3	5	NA	NA	NA	NA	NA	NA	NA	NA	NA	NA
534	6	0	0	5	1	3	1	8	4	6	10	20	32	27	59	4	5	9	1	0	2	2	39	2	32	2	1	1	3	4	2	1	2	4	0	1	0	3	4	0	0	0	0	0	0	0	0	0	0
534	6	0	1	3	0	3	0	10	3	3	6	18	41	24	65	0	0	0	3	0	0	0	40	0	32	2	1	1	3	4	2	1	2	4	0	1	0	3	4	NA	NA	NA	NA	NA	NA	NA	NA	NA	NA
535	14	0	0	3	3	5	1	7	8	4	12	19	32	20	52	4	8	12	2	0	6	6	49	6	42	2	1	1	3	3	2	1	2	4	1	1	0	2	2	0	0	0	0	0	1	1	0	0	0
535	14	0	1	2	2	5	2	9	7	4	11	27	33	21	54	3	5	8	2	4	8	12	46	5	42	2	1	1	3	3	2	1	2	4	1	1	0	2	2	NA	NA	NA	NA	NA	NA	NA	NA	NA	NA
536	18	0	0	2	2	2	1	10	4	3	7	20	41	28	69	4	5	9	1	0	0	0	35	0	30	2	2	2	3	1	2	2	3	7	1	1	1	2	5	0	0	0	0	0	0	0	0	0	0
536	18	0	1	1	2	3	0	8	5	1	6	25	34	23	57	0	0	0	1	0	0	0	37	2	30	2	2	2	3	1	2	2	3	7	1	1	1	2	5	NA	NA	NA	NA	NA	NA	NA	NA	NA	NA
537	8	0	0	3	1	2	3	4	3	6	9	30	36	24	60	4	8	12	4	6	6	12	40	0	36	1	1	1	3	1	1	1	2	4	1	0	1	3	5	0	0	0	0	0	0	0	0	0	0
537	8	0	1	0	2	4	2	5	6	2	8	32	26	21	47	0	3	3	4	2	4	6	41	1	36	1	1	1	3	1	1	1	2	4	1	0	1	3	5	NA	NA	NA	NA	NA	NA	NA	NA	NA	NA
538	9	1	0	2	1	2	2	10	3	4	7	1	33	25	58	4	5	9	1	0	0	0	30	1	49	1	1	2	NA	1	1	2	2	4	0	0	0	2	6	0	0	0	0	0	0	0	0	0	0
538	9	1	1	0	0	0	1	9	0	1	1	8	30	20	50	0	0	0	1	0	0	0	32	6	49	1	1	2	NA	1	1	2	2	4	0	0	0	2	6	NA	NA	NA	NA	NA	NA	NA	NA	NA	NA
538	9	1	3	0	0	2	1	7	2	1	3	4	35	26	61	0	0	0	1	0	0	0	41	1
539	4	1	0	5	1	5	3	8	6	8	14	31	34	24	58	4	6	10	2	0	2	2	33	0	30	2	1	2	3	1	2	1	1	3	1	1	1	3	5	0	0	0	0	0	0	0	0	0	0
539	4	1	1	2	2	3	2	10	5	4	9	26	36	30	66	1	2	3	4	2	0	2	29	0	30	2	1	2	3	1	2	1	1	3	1	1	1	3	5	NA	NA	NA	NA	NA	NA	NA	NA	NA	NA
539	4	1	2	2	1	4	1	9	5	3	8	45	32	23	55	1	2	3	4	0	0	0	28	0
539	4	1	3	2	2	6	0	9	8	2	10	34	35	30	65	1	1	2	4	0	0	0	36	0
54	9	1	0	4	3	4	6	7	7	10	17	3	24	18	42	4	6	10	5	4	0	4	21	6	43	1	1	2	3	1	1	1	2	5	0	0	1	3	5	0	0	0	0	0	0	0	0	0	0
54	9	1	1	4	3	5	3	5	8	7	15	10	27	20	47	0	1	1	1	8	0	8	28	7	43	1	1	2	3	1	1	1	2	5	0	0	1	3	5	NA	NA	NA	NA	NA	NA	NA	NA	NA	NA
54	9	1	2	2	2	4	3	8	6	5	11	11	29	23	52	0	5	5	4	0	0	0	27	3
54	9	1	3	2	1	3	2	8	4	4	8	14	31	21	52	0	2	2	4	4	0	4	35	3
540	20	1	0	2	4	3	1	4	7	3	10	10	26	23	49	5	5	10	2	0	0	0	42	4	35	2	1	2	3	1	2	1	2	6	1	0	1	3	4	0	0	0	0	0	0	0	0	0	0
540	20	1	1	0	4	5	1	3	9	1	10	5	27	21	48	2	0	2	3	0	2	2	39	5	35	2	1	2	3	1	2	1	2	6	1	0	1	3	4	NA	NA	NA	NA	NA	NA	NA	NA	NA	NA
541	1	0	0	2	1	8	0	8	9	2	11	20	40	28	68	7	14	21	1	0	2	2	22	2	36	1	1	1	3	4	1	2	1	3	1	1	1	3	4	0	0	0	0	0	0	0	0	0	0
541	1	0	1	2	3	6	1	9	9	3	12	28	41	27	68	2	8	10	4	0	4	4	33	0	36	1	1	1	3	4	1	2	1	3	1	1	1	3	4	NA	NA	NA	NA	NA	NA	NA	NA	NA	NA
55	5	1	0	3	2	4	5	5	6	8	14	21	32	26	58	10	7	17	2	4	4	8	38	6	31	2	1	1	3	4	2	1	2	4	0	1	0	3	1	0	0	0	0	0	0	0	0	0	0
55	5	1	1	2	2	5	4	6	7	6	13	28	29	21	50	7	2	9	2	0	2	2	40	5	31	2	1	1	3	4	2	1	2	4	0	1	0	3	1	NA	NA	NA	NA	NA	NA	NA	NA	NA	NA
55	5	1	2	1	1	3	2	6	4	3	7	29	30	21	51	2	4	6	4	0	0	0	43	5
56	10	1	0	3	1	2	3	7	3	6	9	20	35	25	60	4	6	10	1	0	0	0	36	4	44	1	1	2	3	4	1	2	2	4	1	0	0	2	4	0	0	0	0	0	0	0	0	0	0
56	10	1	1	0	2	3	1	7	5	1	6	31	42	30	72	0	2	2	1	0	0	0	23	4	44	1	1	2	3	4	1	2	2	4	1	0	0	2	4	NA	NA	NA	NA	NA	NA	NA	NA	NA	NA
56	10	1	2	1	0	4	4	8	4	5	9	28	44	30	74	1	1	2	1	1	0	1	29	0
56	10	1	3	2	0	5	1	9	5	3	8	28	37	30	67	0	3	3	4	0	0	0	31	4
57	20	1	0	6	2	3	1	6	5	7	12	15	27	21	48	7	10	17	4	10	8	18	60	7	40	2	1	2	3	2	2	2	2	4	0	1	1	3	4	0	0	0	0	0	0	1	0	0	0
57	20	1	1	3	4	1	3	9	5	6	11	24	26	18	44	11	2	13	1	6	2	8	46	5	40	2	1	2	3	2	2	2	2	4	0	1	1	3	4	NA	NA	NA	NA	NA	NA	NA	NA	NA	NA
58	19	0	0	3	3	7	1	5	10	4	14	19	24	19	43	5	7	12	4	0	0	0	43	3	49	2	1	2	3	3	2	1	2	4	0	1	0	1	3	0	0	0	1	0	0	0	0	0	0
58	19	0	1	0	3	7	0	6	10	0	10	11	22	18	40	8	2	10	2	0	0	0	41	10	49	2	1	2	3	3	2	1	2	4	0	1	0	1	3	NA	NA	NA	NA	NA	NA	NA	NA	NA	NA
59	9	1	0	3	5	2	5	7	7	8	15	22	34	29	63	4	13	17	2	4	2	6	32	0	37	2	1	2	3	1	2	2	3	5	0	0	1	3	6	0	0	0	0	0	1	1	0	0	0
59	9	1	1	2	3	2	2	9	5	4	9	21	33	25	58	0	0	0	2	2	0	2	31	0	37	2	1	2	3	1	2	2	3	5	0	0	1	3	6	NA	NA	NA	NA	NA	NA	NA	NA	NA	NA
6	20	1	0	5	1	3	1	6	4	6	10	10	21	20	41	4	12	16	4	2	0	2	44	2	31	2	1	1	3	1	2	2	2	4	0	1	0	2	4	0	0	0	0	0	0	0	0	0	0
6	20	1	1	2	3	4	2	7	7	4	11	15	15	14	29	1	3	4	1	4	2	6	35	0	31	2	1	1	3	1	2	2	2	4	0	1	0	2	4	NA	NA	NA	NA	NA	NA	NA	NA	NA	NA
6	20	1	2	4	0	3	1	10	3	5	8	13	33	28	61	0	3	3	1	0	1	1	38	0
60	7	1	0	3	1	2	2	7	3	5	8	37	34	26	60	4	7	11	1	0	0	0	38	1	38	2	1	2	3	1	2	1	2	5	1	1	1	3	5	0	0	0	0	0	0	0	0	0	0
60	7	1	1	1	2	2	1	6	4	2	6	30	32	23	55	0	1	1	3	0	0	0	17	0	38	2	1	2	3	1	2	1	2	5	1	1	1	3	5	NA	NA	NA	NA	NA	NA	NA	NA	NA	NA
60	7	1	2	2	1	0	1	9	1	3	4	40	39	27	66	0	0	0	1	0	0	0	36	0
60	7	1	3	1	1	1	1	7	2	2	4	28	34	23	57	0	0	0	1	0	0	0	40	0
61	17	1	0	4	0	6	2	0	6	6	12	30	34	23	57	4	7	11	1	0	0	0	38	0	39	1	1	2	3	1	1	2	1	4	0	0	1	3	5	0	0	0	0	0	1	0	0	0	0
61	17	1	1	2	0	5	3	5	5	5	10	36	40	28	68	0	1	1	1	0	0	0	27	4	39	1	1	2	3	1	1	2	1	4	0	0	1	3	5	NA	NA	NA	NA	NA	NA	NA	NA	NA	NA
61	17	1	2	1	0	4	1	7	4	2	6	39	41	28	69	0	1	1	1	0	0	0	38	0
62	15	1	0	2	2	1	1	10	3	3	6	15	27	26	53	6	9	15	3	0	0	0	36	2	NA	1	1	2	3	1	2	1	2	7	0	1	0	3	2	0	0	0	0	0	0	0	0	0	0
62	15	1	1	2	3	2	0	10	5	2	7	28	37	23	60	0	1	1	3	0	0	0	39	1	NA	1	1	2	3	1	2	1	2	7	0	1	0	3	2	NA	NA	NA	NA	NA	NA	NA	NA	NA	NA
62	15	1	2	1	3	2	2	9	5	3	8	35	40	25	65	0	8	8	4	0	0	0	38	3
63	14	0	0	4	2	6	2	5	8	6	14	12	38	27	65	4	5	9	1	0	2	2	44	1	51	1	1	2	3	4	1	2	3	5	1	1	0	2	3	0	0	0	0	0	0	0	0	0	0
63	14	0	1	1	2	6	1	5	8	2	10	9	36	26	62	0	0	0	1	0	6	6	43	4	51	1	1	2	3	4	1	2	3	5	1	1	0	2	3	NA	NA	NA	NA	NA	NA	NA	NA	NA	NA
64	17	1	0	6	2	5	0	9	7	6	13	14	29	23	52	4	6	10	4	0	0	0	44	4	27	1	1	1	NA	NA	1	NA	1	3	0	0	1	3	5	0	0	0	0	0	0	0	0	0	0
64	17	1	1	1	2	3	1	6	5	2	7	18	30	20	50	0	4	4	4	2	0	2	40	3	27	1	1	1	NA	NA	1	NA	1	3	0	0	1	3	5	NA	NA	NA	NA	NA	NA	NA	NA	NA	NA
64	17	1	2	0	1	6	0	9	7	0	7	25	32	28	60	0	2	2	4	0	0	0	37	5
65	8	0	0	2	2	3	1	8	5	3	8	21	35	27	62	6	5	11	5	6	2	8	34	2	40	2	1	2	3	1	2	1	2	4	0	1	0	3	5	0	0	0	0	0	0	0	0	0	0
65	8	0	1	0	1	2	3	10	3	3	6	23	31	25	56	1	4	5	3	2	2	4	26	1	40	2	1	2	3	1	2	1	2	4	0	1	0	3	5	NA	NA	NA	NA	NA	NA	NA	NA	NA	NA
66	15	1	0	5	1	8	1	8	9	6	15	16	31	16	47	4	10	14	1	10	0	10	28	1	50	1	1	2	3	1	1	2	2	4	1	0	0	3	5	0	0	0	0	0	0	0	0	0	0
66	15	1	1	5	2	7	3	8	9	8	17	8	26	17	43	0	3	3	1	6	0	6	44	4	50	1	1	2	3	1	1	2	2	4	1	0	0	3	5	NA	NA	NA	NA	NA	NA	NA	NA	NA	NA
66	15	1	2	2	1	9	2	9	10	4	14	22	34	20	54	0	14	14	1	0	2	2	40	6
66	15	1	3	5	4	7	4	8	11	9	20	22	33	18	51	0	4	4	1	0	0	0	45	6
67	17	1	0	4	3	1	4	10	4	8	12	39	29	22	51	13	11	24	4	2	0	2	35	5	41	1	1	2	3	1	1	1	2	4	1	1	0	3	5	0	0	0	0	0	0	0	0	0	0
67	17	1	1	0	1	4	1	7	5	1	6	15	36	22	58	1	3	4	1	0	0	0	33	1	41	1	1	2	3	1	1	1	2	4	1	1	0	3	5	NA	NA	NA	NA	NA	NA	NA	NA	NA	NA
68	11	0	0	6	2	4	2	4	6	8	14	33	39	28	67	9	18	27	1	6	0	6	29	4	34	1	1	2	3	1	1	1	2	4	1	0	1	2	5	0	0	0	0	0	0	0	0	1	0
68	11	0	1	2	3	7	0	8	10	2	12	27	31	20	51	0	1	1	1	0	0	0	41	3	34	1	1	2	3	1	1	1	2	4	1	0	1	2	5	NA	NA	NA	NA	NA	NA	NA	NA	NA	NA
69	1	0	0	4	2	5	1	7	7	5	12	26	35	28	63	8	20	28	4	0	0	0	37	2	28	2	1	1	3	4	2	1	2	4	1	1	0	2	5	0	0	0	0	0	0	0	0	0	0
69	1	0	1	1	0	5	1	10	5	2	7	37	42	28	70	8	12	20	2	0	2	2	27	0	28	2	1	1	3	4	2	1	2	4	1	1	0	2	5	NA	NA	NA	NA	NA	NA	NA	NA	NA	NA
7	8	0	0	3	4	9	3	8	13	6	19	17	32	25	57	9	10	19	2	0	4	4	40	6	35	2	1	1	3	1	2	1	2	4	0	1	0	2	4	0	0	0	0	0	0	0	0	0	0
7	8	0	1	1	4	5	2	6	9	3	12	36	30	21	51	3	2	5	2	0	2	2	44	3	35	2	1	1	3	1	2	1	2	4	0	1	0	2	4	NA	NA	NA	NA	NA	NA	NA	NA	NA	NA
70	8	0	0	4	1	4	1	6	5	5	10	27	35	25	60	4	6	10	1	0	0	0	39	5	34	2	1	2	2	1	2	1	1	4	0	1	0	3	5	0	0	0	0	0	0	0	0	0	0
70	8	0	1	3	2	5	1	7	7	4	11	34	42	28	70	0	1	1	1	2	2	4	32	3	34	2	1	2	2	1	2	1	1	4	0	1	0	3	5	NA	NA	NA	NA	NA	NA	NA	NA	NA	NA
71	10	1	0	2	1	2	3	10	3	5	8	14	30	23	53	4	6	10	1	6	6	12	39	2	37	2	1	2	1	1	2	2	2	3	0	0	1	2	4	0	0	0	0	0	0	0	0	0	0
71	10	1	1	0	2	0	1	10	2	1	3	26	37	28	65	0	0	0	1	4	8	12	51	3	37	2	1	2	1	1	2	2	2	3	0	0	1	2	4	NA	NA	NA	NA	NA	NA	NA	NA	NA	NA
71	10	1	2	0	1	2	1	10	3	1	4	21	32	26	58	0	0	0	1	1	3	4	30	0
71	10	1	3	0	1	3	3	9	4	3	7	27	35	23	58	0	0	0	1	2	4	6	46	0
72	15	1	0	3	3	9	2	10	12	5	17	19	31	29	60	9	17	26	4	4	0	4	34	7	36	2	1	2	3	1	2	1	2	4	0	1	0	3	5	0	0	0	0	0	1	1	0	0	0
72	15	1	1	1	1	7	0	10	8	1	9	14	34	28	62	3	8	11	4	4	0	4	41	3	36	2	1	2	3	1	2	1	2	4	0	1	0	3	5	NA	NA	NA	NA	NA	NA	NA	NA	NA	NA
72	15	1	2	1	1	0	1	10	1	2	3	29	36	24	60	8	9	17	5	3	1	4	43	5
73	15	1	0	5	2	6	0	10	8	5	13	7	38	28	66	4	8	12	3	0	2	2	38	1	37	2	1	2	3	1	2	1	2	4	0	1	1	3	4	0	0	0	0	0	0	0	0	0	0
73	15	1	1	5	4	5	2	9	9	7	16	14	29	25	54	2	5	7	3	2	2	4	44	5	37	2	1	2	3	1	2	1	2	4	0	1	1	3	4	NA	NA	NA	NA	NA	NA	NA	NA	NA	NA
73	15	1	2	1	1	6	2	8	7	3	10	15	29	22	51	2	6	8	4	2	1	3	42	5
74	7	1	0	2	2	5	1	10	7	3	10	40	40	28	68	4	12	16	2	0	0	0	41	0	NA	2	1	2	3	1	2	2	3	5	0	1	0	3	3	0	0	0	0	0	0	0	0	0	0
74	7	1	1	0	0	5	1	9	5	1	6	24	27	23	50	0	0	0	1	0	2	2	26	0	NA	2	1	2	3	1	2	2	3	5	0	1	0	3	3	NA	NA	NA	NA	NA	NA	NA	NA	NA	NA
74	7	1	2	3	6	5	2	7	11	5	16	22	40	30	70	1	12	13	1	0	0	0	34	0
74	7	1	3	4	2	10	0	10	12	4	16	21	35	24	59	4	16	20	5	0	4	4	42	0
75	8	0	0	4	2	7	0	7	9	4	13	15	34	28	62	5	6	11	1	0	0	0	33	1	30	2	1	1	3	1	2	1	1	3	1	1	1	3	3	0	0	0	0	0	0	0	0	0	0
75	8	0	1	3	2	5	2	8	7	5	12	40	27	24	51	1	0	1	2	0	0	0	40	4	30	2	1	1	3	1	2	1	1	3	1	1	1	3	3	NA	NA	NA	NA	NA	NA	NA	NA	NA	NA
76	12	1	0	4	3	2	2	6	5	6	11	25	32	23	55	4	7	11	2	0	0	0	35	2	33	2	1	2	3	1	2	2	1	5	1	1	0	2	6	0	0	0	0	0	0	0	0	0	0
76	12	1	1	1	1	1	0	6	2	1	3	13	33	25	58	0	0	0	4	0	0	0	36	4	33	2	1	2	3	1	2	2	1	5	1	1	0	2	6	NA	NA	NA	NA	NA	NA	NA	NA	NA	NA
76	12	1	2	1	2	1	2	6	3	3	6	11	30	25	55	1	1	2	4	1	0	1	27	1
76	12	1	3	1	2	1	1	9	3	2	5	36	30	21	51	0	2	2	4	0	0	0	40	0
77	8	0	0	3	0	5	1	10	5	4	9	7	33	21	54	4	7	11	4	0	0	0	35	5	29	2	1	1	3	3	2	2	2	5	0	1	0	3	4	0	0	0	0	0	1	0	0	0	0
77	8	0	1	1	0	4	3	9	4	4	8	16	32	21	53	1	0	1	1	0	0	0	40	0	29	2	1	1	3	3	2	2	2	5	0	1	0	3	4	NA	NA	NA	NA	NA	NA	NA	NA	NA	NA
78	13	0	0	4	4	6	5	6	10	9	19	24	37	22	59	5	10	15	4	4	8	12	37	1	32	2	1	1	3	1	2	1	2	4	1	1	0	3	4	0	0	0	0	0	0	0	0	0	0
78	13	0	1	2	4	7	0	8	11	2	13	28	31	21	52	0	1	1	4	0	2	2	36	0	32	2	1	1	3	1	2	1	2	4	1	1	0	3	4	NA	NA	NA	NA	NA	NA	NA	NA	NA	NA
79	5	1	0	7	3	4	5	10	7	12	19	12	26	25	51	4	7	11	4	2	2	4	41	5	36	2	1	2	3	NA	2	2	2	4	0	0	1	3	5	0	0	0	0	0	0	1	0	0	0
79	5	1	1	2	2	3	2	8	5	4	9	8	31	22	53	0	4	4	4	2	0	2	35	0	36	2	1	2	3	NA	2	2	2	4	0	0	1	3	5	NA	NA	NA	NA	NA	NA	NA	NA	NA	NA
79	5	1	2	2	0	5	3	10	5	5	10	10	31	24	55	1	2	3	4	0	0	0	40	0
8	10	1	0	5	2	4	2	7	6	7	13	14	26	22	48	6	10	16	4	6	0	6	42	1	37	1	1	2	3	1	1	1	1	3	1	1	1	3	5	0	0	0	0	0	0	0	0	0	0
8	10	1	1	2	3	4	1	8	7	3	10	16	31	23	54	1	2	3	3	2	0	2	37	2	37	1	1	2	3	1	1	1	1	3	1	1	1	3	5	NA	NA	NA	NA	NA	NA	NA	NA	NA	NA
8	10	1	2	3	2	3	3	7	5	6	11	17	27	23	50	2	7	9	4	0	1	1	42	0
8	10	1	3	1	1	5	2	6	6	3	9	19	29	22	51	4	9	13	4	0	0	0	36	0
80	4	1	0	4	1	4	2	7	5	6	11	31	31	22	53	4	7	11	1	4	4	8	46	5	48	2	1	2	3	4	2	2	2	4	1	1	0	2	2	0	1	0	0	0	1	0	0	0	0
80	4	1	1	3	1	4	0	9	5	3	8	36	30	24	54	0	1	1	1	0	4	4	43	4	48	2	1	2	3	4	2	2	2	4	1	1	0	2	2	NA	NA	NA	NA	NA	NA	NA	NA	NA	NA
80	4	1	2	2	0	3	0	9	3	2	5	46	29	22	51	0	2	2	1	0	0	0	37	1
80	4	1	3	2	1	3	2	10	4	4	8	31	40	29	69	0	1	1	1	0	2	2	44	1
81	4	1	0	4	3	3	4	6	6	8	14	24	32	22	54	4	13	17	1	2	2	4	32	1	31	2	1	2	3	1	2	2	2	5	1	1	1	3	5	0	0	0	0	0	0	0	0	0	0
81	4	1	1	0	2	4	1	5	6	1	7	32	33	23	56	0	3	3	1	0	0	0	30	0	31	2	1	2	3	1	2	2	2	5	1	1	1	3	5	NA	NA	NA	NA	NA	NA	NA	NA	NA	NA
81	4	1	2	1	2	4	1	7	6	2	8	36	31	22	53	0	6	6	2	0	0	0	32	0
81	4	1	3	1	2	0	0	9	2	1	3	33	29	18	47	0	13	13	2	0	0	0	45	0
82	8	0	0	4	4	5	2	6	9	6	15	18	25	22	47	4	9	13	4	4	2	6	41	4	41	2	1	1	3	1	2	1	3	6	0	0	1	2	3	0	0	0	0	0	0	0	0	0	0
82	8	0	1	1	2	6	0	7	8	1	9	10	17	18	35	1	3	4	4	10	6	16	48	8	41	2	1	1	3	1	2	1	3	6	0	0	1	2	3	NA	NA	NA	NA	NA	NA	NA	NA	NA	NA
83	7	1	0	5	3	8	2	7	11	7	18	25	29	24	53	4	9	13	1	2	2	4	37	0	32	2	1	1	3	1	2	1	2	5	0	0	0	3	4	0	0	0	0	0	0	0	0	0	0
83	7	1	1	3	2	5	1	7	7	4	11	23	33	28	61	0	0	0	1	2	0	2	28	0	32	2	1	1	3	1	2	1	2	5	0	0	0	3	4	NA	NA	NA	NA	NA	NA	NA	NA	NA	NA
83	7	1	2	2	3	5	1	6	8	3	11	42	32	27	59	0	4	4	2	0	0	0	42	0
83	7	1	3	1	2	5	2	7	7	3	10	36	32	26	58	0	2	2	2	6	2	8	47	0
84	11	0	0	3	2	6	1	7	8	4	12	34	35	24	59	12	15	27	2	0	4	4	33	0	34	2	1	1	3	1	2	1	1	7	0	1	1	3	5	0	0	0	0	1	1	0	0	0	0
84	11	0	1	0	3	3	2	5	6	2	8	31	38	27	65	5	3	8	4	0	4	4	32	0	34	2	1	1	3	1	2	1	1	7	0	1	1	3	5	NA	NA	NA	NA	NA	NA	NA	NA	NA	NA
85	14	0	0	3	3	3	1	7	6	4	10	18	31	23	54	10	7	17	4	2	0	2	40	3	34	2	1	1	3	1	2	1	2	5	1	1	1	3	5	0	0	0	0	0	0	0	0	0	0
85	14	0	1	1	0	2	2	7	2	3	5	16	28	19	47	2	0	2	4	0	2	2	43	5	34	2	1	1	3	1	2	1	2	5	1	1	1	3	5	NA	NA	NA	NA	NA	NA	NA	NA	NA	NA
86	18	0	0	4	2	7	1	7	9	5	14	24	31	23	54	6	6	12	2	6	2	8	45	5	37	2	1	1	3	3	2	1	3	7	0	1	0	3	3	0	0	0	0	0	1	1	0	0	0
86	18	0	1	3	1	4	1	10	5	4	9	23	39	26	65	7	2	9	4	0	6	6	47	0	37	2	1	1	3	3	2	1	3	7	0	1	0	3	3	NA	NA	NA	NA	NA	NA	NA	NA	NA	NA
87	2	1	0	4	2	6	4	9	8	8	16	21	43	27	70	6	5	11	3	0	0	0	44	2	40	2	1	2	3	NA	2	1	3	5	0	1	0	2	4	0	0	0	0	0	0	0	0	0	0
87	2	1	1	2	3	4	2	9	7	4	11	28	34	27	61	3	3	6	1	0	2	2	38	0	40	2	1	2	3	NA	2	1	3	5	0	1	0	2	4	NA	NA	NA	NA	NA	NA	NA	NA	NA	NA
87	2	1	2	5	2	5	2	6	7	7	14	27	33	26	59	0	4	4	4	0	3	3	38	3
87	2	1	3	0	1	5	1	10	6	1	7	19	41	26	67	1	1	2	4	0	2	2	42	0
88	20	1	0	4	6	7	1	6	13	5	18	19	33	23	56	6	10	16	4	4	4	8	49	5	35	1	1	2	3	1	1	1	2	6	0	0	1	3	4	0	0	0	0	0	0	0	0	0	0
88	20	1	1	1	5	7	5	6	12	6	18	19	30	22	52	0	6	6	3	0	2	2	45	7	35	1	1	2	3	1	1	1	2	6	0	0	1	3	4	NA	NA	NA	NA	NA	NA	NA	NA	NA	NA
88	20	1	3	2	7	9	1	6	16	3	19	13	29	22	51	4	7	11	4	0	4	4	48	5
89	20	1	0	4	2	6	1	8	8	5	13	18	36	25	61	10	11	21	4	0	4	4	44	0	45	1	1	2	3	1	1	1	2	4	1	1	0	3	4	0	0	0	0	0	0	0	0	0	0
9	13	0	0	6	3	5	2	9	8	8	16	32	33	28	61	5	8	13	4	0	4	4	31	0	36	2	1	1	3	4	2	2	3	5	0	1	0	2	3	0	0	0	0	0	0	1	0	0	0
9	13	0	1	3	1	3	0	10	4	3	7	39	36	26	62	0	2	2	1	2	6	8	38	7	36	2	1	1	3	4	2	2	3	5	0	1	0	2	3	NA	NA	NA	NA	NA	NA	NA	NA	NA	NA
90	11	0	0	4	2	6	2	9	8	6	14	30	34	25	59	4	8	12	1	0	2	2	42	7	28	2	1	1	3	4	2	2	1	3	0	1	0	3	4	0	0	0	0	0	0	0	0	0	0
90	11	0	1	3	2	4	2	9	6	5	11	12	33	23	56	0	4	4	1	0	2	2	41	2	28	2	1	1	3	4	2	2	1	3	0	1	0	3	4	NA	NA	NA	NA	NA	NA	NA	NA	NA	NA
91	12	1	0	2	3	4	1	8	7	3	10	28	30	21	51	4	7	11	2	4	2	6	39	2	38	1	1	2	3	1	1	1	2	4	1	1	0	3	5	0	0	0	0	0	0	0	0	0	0
91	12	1	1	1	2	7	0	10	9	1	10	24	32	26	58	0	0	0	4	0	0	0	43	8	38	1	1	2	3	1	1	1	2	4	1	1	0	3	5	NA	NA	NA	NA	NA	NA	NA	NA	NA	NA
91	12	1	2	0	1	1	1	10	2	1	3	24	30	25	55	0	2	2	4	2	0	2	34	6
91	12	1	3	0	2	4	1	9	6	1	7	24	30	25	55	0	4	4	4	2	0	2	39	0
92	17	1	0	4	1	2	1	7	3	5	8	22	30	28	58	4	5	9	2	0	0	0	46	0	38	2	1	2	3	NA	2	2	2	4	0	1	0	3	NA	0	0	0	0	0	0	0	0	0	0
92	17	1	1	1	1	2	3	6	3	4	7	36	28	27	55	0	1	1	2	0	0	0	38	3	38	2	1	2	3	NA	2	2	2	4	0	1	0	3	NA	NA	NA	NA	NA	NA	NA	NA	NA	NA	NA
92	17	1	2	1	1	8	1	10	9	2	11	32	37	24	61	0	2	2	3	0	0	0	50	2
93	11	0	0	4	2	6	0	7	8	4	12	23	34	24	58	12	16	28	4	10	6	16	52	5	39	2	1	2	3	1	2	2	2	6	0	1	0	3	6	0	0	0	1	0	1	1	0	0	0
93	11	0	1	1	2	4	1	6	6	2	8	31	37	24	61	4	2	6	4	0	2	2	48	4	39	2	1	2	3	1	2	2	2	6	0	1	0	3	6	NA	NA	NA	NA	NA	NA	NA	NA	NA	NA
94	11	0	0	2	1	2	1	7	3	3	6	14	41	30	71	4	6	10	4	0	2	2	44	0	33	2	1	2	3	1	2	1	2	4	0	1	1	3	5	0	0	0	0	0	0	0	0	0	0
94	11	0	1	0	1	3	2	6	4	2	6	34	44	30	74	1	3	4	1	0	2	2	41	0	33	2	1	2	3	1	2	1	2	4	0	1	1	3	5	NA	NA	NA	NA	NA	NA	NA	NA	NA	NA
95	12	1	0	3	2	4	0	7	6	3	9	33	34	24	58	7	18	25	2	2	0	2	43	5	46	2	1	2	3	1	2	2	2	4	0	1	0	3	5	0	0	0	0	0	0	0	0	0	0
95	12	1	1	2	4	0	0	6	4	2	6	19	33	24	57	7	10	17	4	0	0	0	37	0	46	2	1	2	3	1	2	2	2	4	0	1	0	3	5	NA	NA	NA	NA	NA	NA	NA	NA	NA	NA
95	12	1	2	3	5	2	1	9	7	4	11	40	37	26	63	10	13	23	4	0	0	0	28	2
95	12	1	3	0	1	0	0	8	1	0	1	30	35	23	58	7	9	16	4	0	0	0	45	0
96	4	1	0	3	1	2	2	7	3	5	8	34	34	26	60	5	7	12	1	0	0	0	30	2	28	2	1	1	3	1	2	1	1	4	0	1	1	2	3	0	0	0	0	0	0	0	0	0	0
96	4	1	2	1	1	1	1	6	2	2	4	45	34	23	57	1	3	4	2	0	0	0	33	1
97	18	0	0	2	1	4	1	8	5	3	8	28	44	25	69	4	7	11	1	0	2	2	25	1	39	2	1	2	3	3	2	1	1	3	0	1	0	3	5	0	0	0	0	0	0	0	0	0	0
97	18	0	1	0	1	3	1	10	4	1	5	31	35	19	54	0	0	0	2	0	2	2	36	2	39	2	1	2	3	3	2	1	1	3	0	1	0	3	5	NA	NA	NA	NA	NA	NA	NA	NA	NA	NA
98	12	1	0	2	1	6	6	9	7	8	15	25	28	24	52	4	7	11	2	8	4	12	55	4	36	2	1	1	3	3	2	2	2	4	0	1	0	2	2	0	0	0	0	0	1	1	0	0	0
98	12	1	1	0	0	8	1	10	8	1	9	25	32	18	50	0	2	2	1	2	6	8	46	3	36	2	1	1	3	3	2	2	2	4	0	1	0	2	2	NA	NA	NA	NA	NA	NA	NA	NA	NA	NA
99	15	1	0	5	1	1	1	8	2	6	8	30	41	28	69	4	5	9	1	0	0	0	37	5	42	2	1	2	3	1	2	2	2	4	0	1	0	3	2	0	0	0	0	0	0	0	0	0	0
99	15	1	1	5	2	2	0	7	4	5	9	20	34	27	61	2	8	10	3	0	0	0	46	8	42	2	1	2	3	1	2	2	2	4	0	1	0	3	2	NA	NA	NA	NA	NA	NA	NA	NA	NA	NA
99	15	1	2	3	3	4	0	7	7	3	10	38	30	24	54	0	3	3	4	0	2	2	47	5
99	15	1	3	0	3	3	0	8	6	0	6	32	27	19	46	0	8	8	2	0	0	0	50	7
[truncated: 18 more columns]
